# Supplementary material for: Integrated metabolic profiling and transcriptome analysis of pigment accumulation in diverse petal tissues in the lily cultivar ‘Vivian’
Source: BMC Plant Biol. 2020 Sep 29;20:446. doi: 10.1186/s12870-020-02658-z (PMC7526134; doi:10.1186/s12870-020-02658-z)
Supplement: Supplementary file 8 — Additional file 8: Table S1. All the metabolites of lily petals detected by widely-targeted metabolomics method. [file 12870_2020_2658_MOESM8_ESM.xlsx]

## Sheet: Sheet1
Index	Q1 (Da)	Q3 (Da)	Rt (min)	Molecular Weight (Da)	Ionization model	KEGG ID	Compounds	Class	mix01	mix02	mix03	S1a	S1b	S1c	S3a	S3b	S3c	Xa	Xb	Xc
pmb0449	162	98.3	0.8	161	[M+H]+	C00956	2-Aminoadipic acid (L-Homoglutamic acid)	Amino acids	84300000	89900000	92600000	30100000	92400000	39400000	140000000	123000000	178000000	66100000	82200000	87300000
pme0004	190	84	0.83	189	[M+H]+	C02427	L-Homocitrulline	Amino acids	229000	189000	228000	111000	133000	100000	372000	274000	316000	283000	211000	272000
pme0008	176	98.9	0.76	175	[M+H]+	C00327	L-Citrulline	Amino acids	360000	319000	305000	107000	893000	104000	71100	413000	156000	226000	370000	271000
pme0009	104	73.9	0.72	105	[M-H]-	C00065	L-Serine	Amino acids	2750000	3310000	3330000	465000	977000	651000	5120000	3730000	4190000	3820000	4060000	4600000
pme0011	132	99.9	0.71	133	[M-H]-	C00049	L-Aspartic acid	Amino acids	7830000	8280000	8330000	3390000	7520000	4000000	8970000	11300000	7230000	7580000	8500000	9380000
pme0014	148	83.9	0.83	147	[M+H]+	C00025	L-Glutamic acid	Amino acids	38300000	42200000	44200000	28500000	47900000	28600000	63300000	60300000	55300000	36000000	38100000	33300000
pme0016	241	120	0.77	240	[M+H]+	C00491	L-(-)-Cystine	Amino acids	86100	84300	82900	94400	69500	85000	133000	115000	115000	77600	69800	48800
pme0018	130	130	1.24	131	[M-H]-	C00123	L-Leucine	Amino acids	325000	329000	321000	107000	228000	166000	283000	469000	431000	195000	376000	485000
pme0021	166	120	1.99	165	[M+H]+	C00079	L-Phenylalanine	Amino acids	2690000	2990000	2780000	2210000	2240000	2490000	1080000	2090000	2380000	3090000	3870000	4220000
pme0022	118	101	0.74	119	[M-H]-	C00188	L-Threonine	Amino acids	4180000	4910000	5010000	809000	2030000	1150000	6970000	4810000	7070000	5170000	6120000	7690000
pme0026	147	83.2	0.68	146	[M+H]+	C00047	L-(+)-Lysine	Amino acids	6350000	7910000	7260000	1890000	13800000	3870000	6080000	9990000	5820000	5690000	9520000	6530000
pme0037	156	110	0.68	155	[M+H]+	C00135	L-Histidine	Amino acids	7720000	7860000	7540000	1050000	8900000	1990000	7550000	9510000	9800000	6400000	11400000	13000000
pme0039	118	71.8	0.84	117	[M+H]+	C00183	L-Valine	Amino acids	4010000	5820000	6230000	1590000	3650000	1800000	7960000	5820000	7880000	5330000	7490000	7050000
pme0043	175	69.9	0.73	174	[M+H]+	C00062	L-(+)-Arginine	Amino acids	3830000	4370000	3810000	730000	11900000	1270000	1830000	6520000	1620000	2940000	4790000	2810000
pme0050	203	116	2.47	204	[M-H]-	C00078	L-Tryptophan	Amino acids	26900000	26700000	26800000	11700000	18900000	11500000	20600000	27200000	25900000	35400000	43600000	51100000
pme0057	136	89.9	0.81	135	[M+H]+	C00155	DL-homocysteine	Amino acids	320000	457000	410000	100000	200000	112000	348000	432000	538000	389000	458000	444000
pme0161	118	101	0.74	119	[M-H]-	C00263	L-Homoserine	Amino acids	53300	71400	61400	15200	32700	19600	91800	68900	101000	59000	85400	112000
pme0226	131	71.8	0.73	132	[M-H]-	C00152	L-Asparagine	Amino acids	2390000	2590000	2680000	257000	1500000	212000	4290000	5220000	3540000	1990000	2490000	2300000
pme0463	175	158	1.13	174	[M+H]+	C01047	L-Theanine	Amino acids	237000	269000	294000	435000	149000	72600	162000	269000	214000	339000	241000	204000
pme1070	180	163	1.14	181	[M-H]-	C00082	L-(-)-Tyrosine	Amino acids	642000	675000	615000	124000	306000	153000	617000	902000	1150000	565000	730000	931000
pme1104	130	130	1.23	131	[M-H]-	C00407	L-Isoleucine	Amino acids	182000	182000	158000	23900	95800	31000	123000	203000	232000	111000	194000	248000
pme1210	150	72.8	1.18	149	[M+H]+	C00073	L-Methionine	Amino acids	1680000	1890000	1920000	681000	744000	946000	1170000	1130000	1640000	1550000	3300000	2750000
pme1408	145	127	0.74	146	[M-H]-	C00064	L-Glutamine	Amino acids	11800000	14900000	15000000	2830000	5890000	3750000	9000000	17700000	18500000	14400000	18200000	25500000
pme1872	114	85.9	0.79	115	[M-H]-	C00148	L-Proline	Amino acids	215000	230000	245000	163000	151000	174000	244000	220000	245000	245000	227000	225000
pme1988	90	71.8	0.78	89	[M+H]+	C00041	L-Alanine	Amino acids	95300	113000	124000	46100	16900	27700	142000	128000	130000	132000	115000	149000
pme2527	133	70	0.65	132	[M+H]+	C00077	L(+)-Ornithine	Amino acids	321000	436000	359000	55000	2370000	180000	59700	289000	102000	154000	301000	154000
pme2634	118	88	0.84	117	[M+H]+	C01826	Dl-Norvaline	Amino acids	3220000	5030000	4810000	1590000	3270000	1540000	6770000	5150000	6180000	4420000	5280000	5200000
pmb0115	225	151	3.6	224	[M+H]+	C02794	3-Hydroxykynurenine	Amino acid derivatives	157000	211000	195000	38500	72300	35100	186000	136000	136000	215000	277000	277000
pmb0464	458	116	0.79	457	[M+H]+	-	Aspartic acid di-O-glucoside	Amino acid derivatives	275000	315000	336000	118000	264000	195000	492000	323000	483000	315000	354000	402000
pmb0962	235	118	0.77	234	[M+H]+	-	Lysine butyrate	Amino acid derivatives	85500	68300	59400	69900	83300	67900	56800	60900	55700	68100	71400	96000
pmb1283	448	216	4.12	447	[M+H]+	-	L-Glutaminyl-L-valyl-L-valyl-L-cysteine	Amino acid derivatives	214000	224000	202000	51800	117000	143000	214000	202000	160000	423000	359000	417000
pmb2591	245	203	3.83	246	[M-H]-	C03137	Acetyl tryptophan	Amino acid derivatives	4540000	4980000	5050000	692000	2210000	1410000	6160000	6790000	10300000	1180000	1400000	2870000
pmb2673	210	135	1.39	211	[M-H]-	-	"3-(6-Hydroxy-3,4-dioxo-1,5-cyclohexadien-1-yl)-L-alanine"	Amino acid derivatives	14900	13500	8790	9	13000	10300	11000	6000	17500	15000	23700	22800
pmb2855	307	145	0.73	308	[M-H]-	-	L-Glutamine O-hexside	Amino acid derivatives	504000	689000	644000	100000	245000	141000	630000	627000	931000	681000	449000	1230000
pmb2857	308	128	0.72	309	[M-H]-	-	L-Glutamic acid O-glucoside	Amino acid derivatives	137000	169000	174000	33000	119000	55500	263000	161000	226000	164000	110000	264000
pmb2873	214	134	3.69	215	[M-H]-	-	3-(2-Naphthyl)-D-alanine	Amino acid derivatives	36400	23900	46600	24000	39400	21600	35500	26900	24900	34000	38800	38100
pmb3264	611	306	1.14	612	[M-H]-	C00127	Glutathione oxidized	Amino acid derivatives	9380	14300	8420	3930	10600	8790	18300	10900	14300	10400	7770	10100
pmb4489	334	304	2.41	335	[M-H]-	-	L-Cysteine D-γ-glutamyl-2-(trimethylammonio)ethyl ester	Amino acid derivatives	13700	14900	12800	9	9	9	15200	18800	23000	20500	27500	25200
pme0025	209	146	1.98	208	[M+H]+	C00328	L-Kynurenine	Amino acid derivatives	1570000	1620000	1640000	206000	299000	261000	1720000	4270000	3840000	955000	1490000	998000
pme0056	145	101	2.63	146	[M-H]-	-	"2,3-dimethylsuccinic acid"	Amino acid derivatives	440000	522000	487000	306000	299000	349000	231000	147000	180000	1300000	1370000	880000
pme0066	116	73.9	0.69	117	[M-H]-	C00581	Guanidineacetic acid	Amino acid derivatives	13100	15700	16400	8810	7240	13500	10900	22800	18000	13900	13200	17000
pme0076	190	130	1.23	189	[M+H]+	C00624	N-Acetyl-L-glutamic acid	Amino acid derivatives	1060000	1060000	1110000	664000	792000	648000	721000	739000	791000	1060000	868000	926000
pme0109	212	166	1.22	211	[M+H]+	C07194	"(-)-3-(3,4-Dihydroxyphenyl)-2-methylalanine"	Amino acid derivatives	1140000	1260000	1010000	1410000	2140000	2090000	896000	880000	777000	577000	534000	511000
pme0118	110	65.9	2.88	111	[M-H]-	C05942	Pyrrole-2-carboxylic acid	Amino acid derivatives	65200	66800	72200	15300	13900	9750	19700	30500	16600	48700	31900	45500
pme0120	118	101	0.8	117	[M+H]+	C00431	5-Aminovaleric acid	Amino acid derivatives	186000	251000	237000	56300	116000	71500	165000	141000	258000	205000	165000	165000
pme0122	189	84	1.02	188	[M+H]+	C02727	N6-Acetyl-L-lysine	Amino acid derivatives	1730000	1610000	1650000	310000	767000	477000	2680000	1250000	1990000	2580000	2740000	3120000
pme0128	159	88	0.75	160	[M-H]-	C00993	D-Alanyl-D-Alanine	Amino acid derivatives	6390	12100	10800	3770	3320	4510	14700	8190	7720	7440	11300	6920
pme0132	279	147	2.44	280	[M-H]-	-	Asp-phe	Amino acid derivatives	130000	117000	104000	87900	167000	147000	101000	84600	97400	90600	104000	101000
pme0137	187	127	1.17	188	[M-H]-	-	Nα-Acetyl-L-glutamine	Amino acid derivatives	76300	86300	69700	66200	108000	93800	142000	59300	117000	46400	41600	62900
pme0170	217	158	1.12	216	[M+H]+	-	Nα-Acetyl-L-arginine	Amino acid derivatives	75200	69300	101000	59800	106000	57700	53500	104000	81900	80900	85500	122000
pme0174	132	72.8	1.29	131	[M+H]+	-	N-Propionylglycine	Amino acid derivatives	2140000	2660000	2790000	873000	1740000	927000	1610000	2080000	2270000	2990000	3600000	3320000
pme0180	168	151	0.68	169	[M-H]-	C01152	1-Methylhistidine	Amino acid derivatives	13000	13200	16600	10700	29000	20700	19300	14000	13000	13200	12000	14500
pme0191	189	86	1.92	188	[M+H]+	C02155	N-Glycyl-L-leucine	Amino acid derivatives	502000	476000	426000	345000	335000	353000	660000	701000	854000	351000	451000	407000
pme0247	130	128	0.74	131	[M-H]-	C01157	trans-4-Hydroxy-L-proline	Amino acid derivatives	9070	12400	16000	9550	15100	17200	19800	9640	6820	5260	8800	5610
pme0252	172	130	3.41	173	[M-H]-	C02710	N-Acetyl-l-leucine	Amino acid derivatives	507000	608000	537000	146000	438000	313000	520000	822000	659000	488000	544000	704000
pme0279	189	128	0.77	190	[M-H]-	C00666	"2,6-Diaminooimelic acid"	Amino acid derivatives	101000	125000	102000	25500	62200	45500	101000	108000	155000	82500	120000	177000
pme1008	216	170	1.92	215	[M+H]+	-	3-Chloro-L-tyrosine	Amino acid derivatives	2090000	2370000	2380000	1800000	4050000	2060000	2270000	2030000	1470000	2390000	2630000	1800000
pme1086	306	143	1.14	307	[M-H]-	C00051	Glutathione reduced form	Amino acid derivatives	289000	329000	321000	272000	425000	283000	394000	273000	319000	380000	305000	632000
pme1228	221	115	1.58	220	[M+H]+	C00643	5-Hydroxy-L-tryptophan	Amino acid derivatives	156000	211000	186000	161000	208000	180000	212000	176000	198000	99900	137000	134000
pme1239	320	128	1.24	321	[M-H]-	C11347	S-(methyl)glutathione	Amino acid derivatives	25900	29600	26300	16400	36200	25400	15900	24500	23500	18600	23900	20000
pme1283	383	134	1.29	384	[M-H]-	C00021	S-(5'-Adenosy)-L-homocysteine	Amino acid derivatives	62600	69100	55000	51000	54400	84100	66600	125000	113000	24900	56200	30200
pme1310	235	130	2.05	236	[M-H]-	C02700	N'-Formylkynurenine	Amino acid derivatives	13800	14500	15800	9	9	5480	24800	43700	33900	7080	10200	6560
pme1419	164	61	1.77	163	[M+H]+	-	L-Methionine methyl ester	Amino acid derivatives	1140000	1360000	1290000	364000	465000	476000	895000	870000	1290000	998000	1360000	1300000
pme1712	275	257	0.71	276	[M-H]-	C00449	L-Saccharopine	Amino acid derivatives	70700	90000	98600	37700	39700	31300	76400	103000	152000	64300	73400	107000
pme2046	170	96	0.67	169	[M+H]+	-	3-N-Methyl-L-histidine	Amino acid derivatives	174000	191000	267000	188000	329000	293000	362000	203000	334000	158000	141000	99300
pme2122	112	94.6	0.63	111	[M+H]+	C00388	Histamine	Amino acid derivatives	27800	30100	24400	9830	41500	11300	19200	32200	25000	30600	31600	38900
pme2427	222	163	2.61	223	[M-H]-	-	N-Acetyl-L-tyrosine	Amino acid derivatives	12900	12400	13000	6730	7850	8550	7440	14600	11300	12900	14500	17400
pme2560	176	88	1.24	175	[M+H]+	C01042	N-Acetylaspartate	Amino acid derivatives	163000	191000	261000	436000	218000	379000	380000	215000	251000	101000	72100	79400
pme2569	219	156	1.13	218	[M+H]+	C03740	(5-L-Glutamyl)-L-amino acid	Amino acid derivatives	411000	492000	585000	567000	470000	573000	532000	498000	525000	495000	467000	616000
pme2602	184	78.8	1.19	185	[M-H]-	C01005	O-Phospho-L-serine	Amino acid derivatives	17700	20300	19500	17500	20200	21700	24500	22000	16600	16000	18900	10200
pme2617	166	149	0.65	165	[M+H]+	-	Methionine sulfoxide	Amino acid derivatives	112000	141000	142000	151000	102000	122000	132000	135000	125000	156000	140000	123000
pme2695	311	147	3.56	312	[M-H]-	-	Phe-Phe	Amino acid derivatives	22700	20100	21200	32000	34000	25300	7590	13400	17700	12800	9	25300
pme2758	162	144	0.78	163	[M-H]-	C03079	4-Hydroxy-L-glutamic acid	Amino acid derivatives	99400	125000	111000	58900	97600	69800	100000	163000	116000	90200	108000	118000
pme2790	265	136	3.78	264	[M+H]+	C05642	N-γ-Acetyl-N-2-Formyl-5-methoxykynurenamine	Amino acid derivatives	296000	236000	483000	694000	356000	880000	598000	544000	207000	227000	198000	168000
pme2914	161	56.8	1.4	162	[M-H]-	C03761	"3-Hydroxy-3-methylpentane-1,5-dioic acid"	Amino acid derivatives	6000000	6750000	7110000	5760000	6690000	6190000	7680000	7030000	7280000	6990000	6500000	7380000
pme3017	104	85.9	0.74	103	[M+H]+	C03665	2-Aminoisobutyric acid	Amino acid derivatives	3560000	5950000	5680000	5940000	6170000	5500000	5940000	5480000	5300000	5510000	5530000	4290000
pme3033	104	58	0.75	103	[M+H]+	C01026	"N,N-Dimethylglycine"	Amino acid derivatives	2640000	3980000	4120000	3250000	3650000	3470000	4260000	3520000	3870000	4720000	4370000	3890000
pme3038	130	83.9	1.04	129	[M+H]+	C01879	5-oxoproline	Amino acid derivatives	3840000	9000000	9360000	3590000	5810000	5260000	6750000	8880000	9490000	7450000	9800000	7870000
pme3179	179	75.9	0.78	178	[M+H]+	C01419	CYS-GLY	Amino acid derivatives	13400	8240	7320	52400	19800	32000	9390	26200	10200	19000	9410	17900
pme3194	118	76	1.2	117	[M+H]+	-	N-acetylglycine	Amino acid derivatives	1070000	1940000	2160000	2020000	1590000	2460000	3880000	3010000	3780000	2420000	2120000	1160000
pme3351	144	126	0.82	145	[M-H]-	C04076	Allysine(6-Oxo DL-Norleucine)	Amino acid derivatives	44200	46700	57700	28200	38100	33600	59300	74800	70300	38200	27800	45000
pme3382	160	73.9	1.21	161	[M-H]-	-	N-Acetylthreonine	Amino acid derivatives	544000	574000	600000	473000	486000	495000	579000	609000	543000	621000	687000	574000
pme3388	189	144	0.68	188	[M+H]+	C01924	H-HomoArg-OH	Amino acid derivatives	1410000	1910000	1880000	754000	3930000	1180000	1970000	2290000	1640000	1520000	1870000	886000
pme3827	198	115	1.15	197	[M+H]+	C00355	"3,4-Dihydroxy-DL-phenylalanine"	Amino acid derivatives	242000	304000	236000	205000	240000	330000	210000	280000	274000	116000	193000	216000
pmb0247	137	94.3	3.19	136	[M+H]+	C00568	p-Aminobenzoate	Benzoic acid derivatives	1080000	961000	1160000	1190000	906000	1040000	2150000	1660000	1370000	544000	936000	638000
pmb1318	457	192	4.51	456	[M+H]+	-	8-Methyl-2-oxo-4-phenyl-2H-chromen-7-yl 4-(hexyloxy)benzoate	Benzoic acid derivatives	663000	745000	771000	251000	468000	512000	627000	629000	678000	862000	1080000	941000
pmb2654	460	118	0.74	461	[M-H]-	-	Anthranilate O-hexosyl-O-hexoside	Benzoic acid derivatives	11600000	14100000	14000000	3470000	7380000	3690000	14500000	11300000	13500000	17800000	21200000	23500000
pmb2871	315	152	1.9	316	[M-H]-	-	"2,5-dihydroxy benzoic acid O-hexside"	Benzoic acid derivatives	3050000	2800000	2920000	1080000	1160000	1410000	7110000	3320000	6530000	1320000	1250000	2990000
pmb2928	331	314	2.09	332	[M-H]-	-	Gallic acid O-Hexoside	Benzoic acid derivatives	33500	29300	27800	14900	9550	12500	35300	41300	35000	9660	14400	74100
pmb3107	359	197	2.34	360	[M-H]-	-	Syringic acid O-glucoside	Benzoic acid derivatives	52700	46500	44300	29000	29700	38800	45300	33900	39300	77000	56200	65300
pme0240	121	77	4.53	122	[M-H]-	C00180	Benzoic acid	Benzoic acid derivatives	1030000	1920000	1810000	495000	318000	384000	615000	721000	729000	594000	416000	873000
pme0309	183	124	3.11	184	[M-H]-	-	Methyl gallate	Benzoic acid derivatives	102000	114000	132000	29200	19500	35100	131000	117000	148000	45300	25000	38000
pme0413	151	136	3.97	152	[M-H]-	C00755	Vanillin	Benzoic acid derivatives	2480000	2540000	2750000	1840000	2700000	2310000	3390000	2760000	2910000	3040000	2490000	3210000
pme1814	153	108	2.57	154	[M-H]-	C00628	"2,5-dihydroxybenzoic acid (Gentisic acid)"	Benzoic acid derivatives	137000	139000	146000	31200	27900	27200	203000	169000	241000	27200	38100	40300
pme2670	121	91.9	3.69	122	[M-H]-	C00633	4-Hydroxybenzaldehyde	Benzoic acid derivatives	3150000	3120000	3080000	3970000	4350000	4830000	2210000	1560000	1870000	2990000	1890000	3040000
pme1738	138	95	0.81	137	[M+H]+	C02918	3-Carbamyl-1-methylpyridinium (1-Methylnicotinamide)	Pyridine derivatives	57800	42400	46800	55900	43100	57300	53500	65700	57000	65600	45500	40700
pme2596	184	148	1.67	183	[M+H]+	C00847	4-Pyridoxic acid	Pyridine derivatives	316000	348000	344000	486000	435000	470000	474000	459000	544000	154000	166000	170000
pme3333	153	136	1.48	152	[M+H]+	-	"1,4-dihydro-1-Methyl-4-oxo-3-pyridinecarboxamide"	Pyridine derivatives	243000	248000	233000	187000	248000	282000	235000	314000	295000	175000	185000	170000
pme0513	151	70.8	0.77	152	[M-H]-	C00379	Xylitol	Alcohols and polyols	638000	780000	873000	2340000	1570000	2300000	526000	684000	443000	563000	799000	605000
pme1894	183	59.3	0.77	182	[M+H]+	C00794	D-Sorbitol	Alcohols and polyols	895000	957000	1020000	1440000	837000	1060000	1260000	954000	992000	1220000	955000	872000
pme1944	183	111	0.79	182	[M+H]+	C00392	D-Mannitol	Alcohols and polyols	822000	759000	860000	1390000	654000	864000	981000	756000	813000	1040000	973000	757000
pme2134	121	71	0.85	122	[M-H]-	-	DL-threitol	Alcohols and polyols	221000	278000	274000	777000	435000	622000	197000	274000	191000	74600	115000	95600
pme2237	181	70.8	0.75	182	[M-H]-	C01697	Dulcitol	Alcohols and polyols	214000	255000	245000	305000	358000	339000	246000	186000	251000	181000	192000	231000
pme2256	151	70.8	0.73	152	[M-H]-	C01904	D-Arabitol	Alcohols and polyols	276000	289000	281000	647000	597000	669000	285000	334000	285000	155000	176000	195000
pme2529	163	163	0.83	164	[M-H]-	C07326	"1,5-Anhydro-D-glucitol"	Alcohols and polyols	21800000	25700000	25800000	15600000	18400000	15700000	23800000	27400000	24600000	27500000	25300000	26100000
pme2639	303	159	4.71	302	[M+H]+	C18166	Enterodiol	Alcohols and polyols	11400	11600	14100	6330	8220	9220	19000	10400	33600	13100	11900	15000
pme3840	204	71.7	0.82	205	[M-H]-	C05944	Pantothenol	Alcohols and polyols	12800	10800	11100	11100	7660	3540	9590	16700	15500	10200	8990	9120
pma1840	250	191	2.87	250	Protonated	-	Coumaroyl choline	Cholines	82700	170000	118000	165000	314000	223000	52900	53000	34200	55800	47700	66700
pma2405	280	178	2.77	280	Protonated	-	Feruloylcholine	Cholines	881000	1830000	1660000	1470000	966000	1340000	1890000	2460000	1990000	1160000	1090000	1010000
pma6270	258	125	0.8	258	Protonated	C00670	sn-Glycero-3-phosphocholine	Cholines	197000	204000	232000	145000	292000	234000	139000	68700	117000	111000	138000	253000
pmb0242	310	252	2.96	310	Protonated	C00933	Sinapoylcholine	Cholines	78000	110000	68700	72200	78800	91100	130000	124000	146000	173000	131000	79000
pmb0484	104	60.2	0.74	103	[M+H]+	C00114	Choline	Cholines	5240000	8940000	9310000	9210000	9900000	9260000	9550000	8110000	8320000	8000000	8010000	6340000
pmb1754	184	83.2	0.78	183	[M+H]+	C00588	O-Phosphocholine	Cholines	242000	256000	324000	232000	261000	246000	207000	281000	229000	291000	298000	253000
pme1691	147	88	0.77	146	[M+H]+	C08201	Acetylcholine	Cholines	1230000	1370000	1260000	316000	641000	278000	2220000	2150000	1550000	975000	830000	792000
pmb0835	611	611	2.38	610	[M+H]+	-	Gallocatechin-gallocatechin	Catechin derivatives	1970000	2400000	2340000	94900	54600	90400	6450000	3660000	6430000	283000	221000	231000
pmb2831	315	153	2.53	316	[M-H]-	-	Protocatechuic acid O-glucoside	Catechin derivatives	5820000	4900000	5020000	6320000	5270000	6920000	5570000	5680000	6200000	4070000	5600000	3410000
pmb2947	865	407	3.51	866	[M-H]-	-	Catechin-catechin-catechin	Catechin derivatives	21500	18300	22100	71500	32900	44200	13200	22700	12900	11900	9650	14000
pme0205	289	125	2.99	290	[M-H]-	C06562	Catechin	Catechin derivatives	244000	244000	200000	245000	324000	139000	156000	227000	151000	227000	179000	321000
pme0450	289	78.8	3.18	290	[M-H]-	C09727	L-Epicatechin	Catechin derivatives	202000	186000	258000	207000	340000	163000	126000	232000	149000	209000	193000	259000
pme1486	457	169	3.28	458	[M-H]-	C09731	Epigallate catechin gallate (EGCG)	Catechin derivatives	55400	38600	36200	51300	29100	37700	43200	40700	65500	37900	50600	55700
pme1514	305	125	2.53	306	[M-H]-	C12136	Epigallocatechin (EGC)	Catechin derivatives	12700	13200	11300	11800	15500	14600	11500	7700	11500	13500	9020	6780
pme1562	441	289	3.83	442	[M-H]-	-	Epicatechin gallate (ECG)	Catechin derivatives	10200	10300	10300	24300	2930	61800	10600	9700	9440	12700	10800	16900
pme1824	153	109	2.55	154	[M-H]-	C00230	Protocatechuic acid	Catechin derivatives	896000	943000	871000	218000	226000	228000	1220000	1040000	1490000	282000	321000	366000
pme2478	137	137	3.05	138	[M-H]-	C16700	Protocatechuic aldehyde	Catechin derivatives	950000	1030000	1020000	775000	775000	887000	1260000	1360000	1260000	537000	507000	557000
pma0101	293	235	2.5	292	[M+H]+	-	N-Caffeoyl agmatine	Phenolamides	811000	1270000	1450000	896000	1600000	2240000	3840000	1660000	1530000	1070000	334000	337000
pma0680	484	484	3.26	483	[M+H]+	-	"N', N''-Feruloyl,caffeoylspermidine"	Phenolamides	508000	651000	709000	571000	299000	420000	720000	855000	1030000	505000	362000	475000
pma0692	438	148	3.37	437	[M+H]+	-	"N', N''-di-p-coumaroylspermidine"	Phenolamides	1480000	1730000	1860000	1810000	2690000	5260000	245000	383000	234000	2220000	1270000	2520000
pma1839	309	148	2.83	308	[M+H]+	-	N-sinapoyl cadaverine	Phenolamides	490000	384000	418000	503000	457000	474000	475000	481000	455000	347000	378000	220000
pmb0323	251	234	1.89	250	[M+H]+	C03002	N-Caffeoyl putrescine	Phenolamides	71000000	107000000	105000000	60000000	23400000	22400000	298000000	208000000	154000000	22100000	23800000	17300000
pmb0325	321	178	2.82	320	[M+H]+	-	N-Feruloyl spermidine	Phenolamides	842000	750000	722000	937000	816000	1110000	956000	733000	729000	729000	678000	642000
pmb0489	397	147	1.69	396	[M+H]+	-	N-hexosyl-p-coumaroyl putrescine	Phenolamides	35500000	42700000	41200000	87000000	49200000	67200000	47100000	61100000	31900000	19700000	14500000	22500000
pmb0490	235	148	2.27	234	[M+H]+	C18326	N-p-Coumaroyl putrescine	Phenolamides	3890000	8150000	8310000	17800000	13800000	16000000	5630000	6830000	3670000	5870000	4070000	4870000
pmb0493	277	261	2.55	276	[M+H]+	-	N'-p-Coumaroyl agmatine	Phenolamides	2300000	3430000	3270000	4750000	7780000	11400000	1900000	1530000	952000	3100000	784000	1550000
pmb0496	307	178	2.71	306	[M+H]+	C18325	N-Feruloyl agmatine	Phenolamides	726000	963000	1030000	683000	1350000	1870000	1680000	987000	744000	1040000	338000	460000
pmb0501	131	72.1	0.64	130	[M+H]+	C00179	Agmatine	Phenolamides	1340000	2180000	2110000	261000	1020000	320000	1300000	895000	1230000	3550000	3730000	2390000
pmb0504	469	308	2.3	468	[M+H]+	-	N-(4'-O-glycosyl)-feruloyl agmatine	Phenolamides	23800	53400	41900	17200	24800	34000	53000	86700	44500	36100	51600	51800
pmb0505	235	147	2.27	234	[M+H]+	-	N'-p-Coumaroyl putrescine	Phenolamides	4380000	10100000	10200000	20900000	16100000	18900000	6340000	8030000	4170000	6890000	5170000	5610000
pmb0508	277	148	2.56	276	[M+H]+	C04498	N-p-Coumaroyl agmatine	Phenolamides	173000	260000	280000	347000	656000	978000	149000	170000	89300	310000	66400	106000
pmb0896	265	178	2.44	264	[M+H]+	-	N'-Feruloyl putrescine	Phenolamides	745000	1610000	1780000	2070000	1920000	2100000	2190000	2630000	1350000	663000	706000	651000
pmb0907	265	178	2.44	264	[M+H]+	C10497	N-Feruloyl putrescine	Phenolamides	2500000	6130000	6140000	7830000	6860000	7550000	8260000	10100000	5430000	3030000	3430000	2600000
pmb3374	289	119	2.28	290	[M-H]-	-	N-p-Coumaroyl hydroxydehydroagmatine	Phenolamides	16700	17400	19600	10800	24800	22800	11300	14300	5140	16800	12200	12800
pmb4486	579	424	2.44	580	[M-H]-	C08308	Hordatine B	Phenolamides	5920	6150	3890	9	9	9	3460	5240	6460	9	9	9
pmd0017	203	112	0.6	202	[M+H]+	C00750	Spermine	Phenolamides	2770000	5010000	4900000	5340000	4440000	4810000	4790000	4920000	4330000	5500000	5100000	3880000
pme2292	89	71.9	0.64	88.1	[M+H]+	C00134	Putrescine	Phenolamides	242000	305000	299000	389000	439000	673000	105000	115000	113000	320000	304000	293000
pme2693	131	71.9	0.72	130	[M+H]+	C02714	N-Acetylputrescine	Phenolamides	1840000	2850000	3520000	1520000	1950000	1470000	1860000	1260000	1410000	5100000	5250000	2950000
pmb0197	298	167	1.14	297	[M+H]+	-	N2-methylguanosine	Nucleotide and its derivates	508000	954000	862000	1390000	1090000	1360000	1130000	787000	1190000	570000	513000	407000
pmb0202	153	136	1.16	152	[M+H]+	C00385	Xanthine	Nucleotide and its derivates	605000	602000	713000	465000	439000	738000	527000	445000	498000	746000	556000	429000
pmb0964	366	204	0.81	365	[M+H]+	-	iP7G	Nucleotide and its derivates	9140000	10200000	10300000	13400000	4870000	7050000	9390000	10700000	9270000	16900000	11100000	10600000
pmb0981	348	136	1.14	347	[M+H]+	C00020	Adenosine 5'-monophosphate	Nucleotide and its derivates	8600000	9840000	11400000	4270000	10700000	11100000	14100000	10500000	14100000	7580000	8990000	4880000
pmb2922	565	323	1.12	566	[M-H]-	C00029	Uridine 5'-diphospho-D-glucose	Nucleotide and its derivates	571000	762000	892000	577000	849000	755000	2030000	1040000	1650000	629000	526000	742000
pmb2948	346	211	0.83	347	[M-H]-	C01367	Adenosine 3'-monophosphate	Nucleotide and its derivates	8870	12500	10900	3710	7840	8240	12400	7640	20800	4390	4890	6930
pmb4344	362	211	1.15	363	[M-H]-	C00144	Guanosine 5'-monophosphate	Nucleotide and its derivates	9200	13300	10400	2340	11100	7210	25200	17100	26500	5470	7120	3550
pmc0066	333	137	0.67	332	[M+H]+	C06196	2'-Deoxyinosine-5'-monophosphate	Nucleotide and its derivates	606000	793000	1090000	3090000	5100000	9300000	1870000	751000	1330000	398000	721000	236000
pmc0274	167	121	1.96	166	[M+H]+	C16614	6-Methylmercaptopurine	Nucleotide and its derivates	12600000	15300000	14700000	10900000	11400000	12700000	5460000	10600000	11800000	15900000	19600000	24200000
pmc0281	400	136	2.05	399	[M+H]+	-	Adenosine O-ribose	Nucleotide and its derivates	9610000	11800000	11500000	12300000	15700000	12000000	10200000	10100000	11900000	9910000	10000000	8580000
pmc0304	384	252	2.19	383	[M+H]+	-	Succinyladenosine	Nucleotide and its derivates	2440000	2440000	2740000	1540000	2000000	1390000	2040000	1510000	2410000	5050000	4550000	4900000
pmd0023	266	134	1.88	267	[M-H]-	C00212	Adenosine	Nucleotide and its derivates	215000	219000	228000	463000	218000	404000	217000	400000	324000	111000	168000	83800
pme0005	121	121	1.42	120	[M+H]+	C15587	Purine	Nucleotide and its derivates	25400	40200	45100	57800	32100	29900	20700	36600	36000	22400	25700	24200
pme0031	127	110	1.56	126	[M+H]+	C00178	Thymine	Nucleotide and its derivates	592000	806000	747000	827000	2400000	2160000	349000	226000	305000	438000	178000	251000
pme0033	137	110	1.13	136	[M+H]+	C00262	Hypoxanthine	Nucleotide and its derivates	387000	479000	495000	150000	91000	229000	225000	185000	339000	845000	1030000	543000
pme0038	112	95	0.75	111	[M+H]+	C00380	Cytosine	Nucleotide and its derivates	225000	346000	371000	211000	409000	376000	293000	241000	267000	422000	441000	253000
pme0040	136	136	1.12	135	[M+H]+	C00147	Adenine	Nucleotide and its derivates	4220000	5170000	5620000	3280000	7170000	6060000	4590000	4720000	5990000	4510000	3610000	4190000
pme0108	126	126	1.13	125	[M+H]+	C02376	5-Methylcytosine	Nucleotide and its derivates	437000	577000	668000	510000	663000	603000	405000	476000	523000	498000	459000	522000
pme0151	115	115	1.19	114	[M+H]+	C00429	Dihydrouracil	Nucleotide and its derivates	18200	35700	27700	52700	44200	35900	35700	35400	19100	36700	12000	15800
pme0163	335	123	0.79	334	[M+H]+	C00455	β-Nicotinamide mononucleotide	Nucleotide and its derivates	933000	1440000	1310000	920000	654000	862000	3620000	2390000	3210000	702000	804000	612000
pme0183	152	135	0.85	151	[M+H]+	-	2-Hydroxy-6-aminopurine	Nucleotide and its derivates	203000	177000	164000	119000	223000	202000	195000	170000	196000	129000	158000	182000
pme0257	111	111	1	112	[M-H]-	C00106	Uracil	Nucleotide and its derivates	83900	131000	114000	63100	72900	72500	131000	118000	149000	141000	134000	115000
pme0263	259	127	1.78	258	[M+H]+	-	5-Methyluridine	Nucleotide and its derivates	341000	323000	443000	556000	359000	345000	311000	288000	331000	351000	224000	387000
pme0264	243	127	2.08	242	[M+H]+	C00214	Thymidine	Nucleotide and its derivates	91400	140000	151000	173000	191000	171000	159000	110000	196000	79300	91000	108000
pme1063	243	110	1.19	244	[M-H]-	C00299	Uridine	Nucleotide and its derivates	102000	113000	114000	116000	108000	154000	134000	178000	154000	92600	93300	93700
pme1109	152	135	1.15	151	[M+H]+	C00242	Guanine	Nucleotide and its derivates	1230000	1360000	1450000	1410000	3550000	4340000	825000	712000	524000	1390000	436000	562000
pme1119	269	137	0.8	268	[M+H]+	C00294	Inosine	Nucleotide and its derivates	144000	217000	190000	188000	128000	189000	163000	184000	231000	155000	183000	195000
pme1175	282	150	1.47	283	[M-H]-	C00387	Guanosine	Nucleotide and its derivates	1550000	1990000	1850000	1880000	1680000	2540000	1830000	2640000	2430000	1220000	1550000	1280000
pme1181	266	150	1.69	267	[M-H]-	C00330	Deoxyguanosine	Nucleotide and its derivates	55500	55000	56800	41000	57200	53300	103000	41200	153000	21700	26800	30900
pme1194	228	112	1.13	227	[M+H]+	C00881	Deoxycytidine	Nucleotide and its derivates	219000	277000	277000	723000	469000	596000	246000	143000	278000	323000	354000	175000
pme1294	283	151	1.77	284	[M-H]-	C01762	Xanthosine	Nucleotide and its derivates	735000	863000	859000	574000	496000	841000	731000	851000	739000	803000	1090000	945000
pme1346	300	168	1.48	299	[M+H]+	-	8-Hydroxyguanosine	Nucleotide and its derivates	174000	212000	255000	265000	255000	263000	231000	242000	612000	102000	126000	91200
pme1363	662	540	1.13	663	[M-H]-	C00003	Nicotinic acid adenine dinucleotide	Nucleotide and its derivates	1400000	1220000	1150000	636000	740000	875000	1600000	1590000	1960000	1390000	1300000	1450000
pme1377	280	148	2.31	281	[M-H]-	C02494	1-Methyladenosine	Nucleotide and its derivates	10300	9000	10500	9950	10500	8300	5120	8510	12400	5650	10800	10300
pme1473	296	134	2.85	297	[M-H]-	C00170	5'-Deoxy-5'-(methylthio)adenosine	Nucleotide and its derivates	282000	260000	253000	246000	374000	282000	155000	267000	155000	231000	249000	177000
pme1692	347	78.8	1.18	348	[M-H]-	C00130	Inosine 5'-monophosphate	Nucleotide and its derivates	7350	8550	9510	5600	9120	7980	10300	10000	22000	6820	5790	10300
pme2278	362	78.9	1.15	363	[M-H]-	-	Guanosine monophosphate	Nucleotide and its derivates	14300	10300	12700	9	4830	4350	25400	19700	65500	4000	5010	5020
pme2746	784	437	2.78	785	[M-H]-	C00016	Flavin adenine dinucleotide (FAD)	Nucleotide and its derivates	205000	170000	200000	190000	255000	201000	135000	166000	143000	395000	364000	345000
pme2776	253	137	1.68	252	[M+H]+	C05512	2'-Deoxyinosine	Nucleotide and its derivates	26300	29400	47100	44600	45400	49300	85600	56100	52900	41800	41600	33000
pme2801	167	124	1.74	166	[M+H]+	C16353	7-Methylxanthine	Nucleotide and its derivates	65700	59600	51400	53300	57700	54000	37700	39100	53600	63300	62200	59400
pme3007	403	159	0.68	404	[M-H]-	C00015	Uridine 5’-diphosphate	Nucleotide and its derivates	235000	289000	270000	158000	218000	230000	381000	291000	309000	242000	273000	236000
pme3104	150	133	1.03	149	[M+H]+	C02216	1-Methyladenine	Nucleotide and its derivates	211000	238000	227000	126000	191000	211000	202000	241000	248000	196000	277000	194000
pme3174	324	112	0.78	323	[M+H]+	C00055	Cytidine 5'-monophosphate (Cytidylic acid)	Nucleotide and its derivates	68800	102000	112000	89700	127000	97000	227000	98600	227000	118000	138000	37400
pme3184	332	136	1.14	331	[M+H]+	C00360	2'-Deoxyadenosine-5'-monophosphate	Nucleotide and its derivates	4730000	7910000	7680000	9210000	9820000	10800000	10500000	9170000	9980000	5430000	5810000	3100000
pme3188	323	78.8	1.23	324	[M-H]-	C00105	Uridine 5'-monophosphate	Nucleotide and its derivates	98100	99900	115000	13100	24800	23800	285000	214000	333000	50300	51500	64100
pme3197	330	136	1.89	329	[M+H]+	C00575	Cyclic AMP	Nucleotide and its derivates	95000	172000	154000	53600	147000	97000	578000	468000	771000	304000	263000	366000
pme3200	74	56.9	0.71	73.1	[M+H]+	-	1-methylguanidine	Nucleotide and its derivates	379000	542000	575000	212000	341000	141000	540000	431000	542000	324000	407000	369000
pme3336	382	134	2.17	383	[M-H]-	-	N6-Succinyl Adenosine	Nucleotide and its derivates	112000	114000	113000	62100	101000	80700	110000	73600	133000	223000	211000	218000
pme3350	284	168	1.91	283	[M+H]+	-	8-Hydroxy-2-deoxyguanosine	Nucleotide and its derivates	12900	16400	23300	17900	16300	23700	15000	9090	93000	12000	8390	4880
pme3732	244	111	0.82	243	[M+H]+	C00475	Cytidine	Nucleotide and its derivates	713000	912000	800000	456000	350000	435000	477000	371000	512000	1280000	1770000	978000
pme3835	344	344	1.37	345	[M-H]-	C00942	"Guanosine 3',5'-cyclic monophosphate"	Nucleotide and its derivates	391000	462000	429000	258000	425000	404000	614000	810000	784000	237000	305000	325000
pme3961	252	136	1.96	251	[M+H]+	C00559	Deoxyadenosine	Nucleotide and its derivates	2970000	5200000	5090000	3440000	5660000	4670000	7770000	3510000	10800000	1610000	2050000	2370000
pme3965	310	178	2.32	311	[M-H]-	-	2-(dimethylamino)guanosine	Nucleotide and its derivates	53700	48500	45500	56300	47000	52400	57300	46300	53700	50200	70800	56400
pme3970	243	153	1.2	244	[M-H]-	C02067	β-Pseudouridine	Nucleotide and its derivates	23400	25000	33100	32300	26800	39700	28700	13500	19700	8880	12900	12700
pme3982	267	135	1.43	268	[M-H]-	-	Hypoxanthine-9-β-D-arabinofuranoside	Nucleotide and its derivates	813000	985000	903000	540000	379000	716000	594000	1090000	1160000	752000	1310000	1450000
pma1590	463	301	3	463	Protonated	-	Peonidin O-hexoside	Anthocyanins	790000	1480000	1160000	256000	394000	326000	2460000	1850000	3110000	308000	386000	364000
pmb0541	697	697	2.24	697	Protonated	-	Cyanidin 3-O-glucosyl-malonylglucoside	Anthocyanins	234000	338000	268000	1160000	264000	582000	331000	322000	239000	132000	124000	95200
pmb0542	535	287	2.94	535	Protonated	-	Cyanidin 3-O-malonylhexoside	Anthocyanins	36800	95500	57700	199000	83200	89900	90700	102000	67800	54400	37300	59700
pmb0545	477	316	3.31	477	Protonated	-	Rosinidin O-hexoside	Anthocyanins	186000	211000	166000	158000	259000	188000	207000	116000	141000	152000	147000	115000
pmb0550	449	287	2.56	449	Protonated	C08604	Cyanidin 3-O-glucoside (Kuromanin)	Anthocyanins	8160000	13200000	12300000	1220000	4890000	1980000	17900000	18700000	7910000	1700000	606000	3460000
pmb2957	465	285	2.5	466	[M-H]-	-	Cyanidin O-syringic acid	Anthocyanins	159000	166000	158000	12100	33700	24100	381000	279000	468000	24300	32200	39300
pmb2959	489	285	2.89	490	[M-H]-	-	Cyanidin O-acetylhexoside	Anthocyanins	497000	401000	403000	384000	289000	408000	492000	753000	688000	237000	403000	456000
pmb2961	547	503	2.87	548	[M-H]-	-	Peonidin O-malonylhexoside	Anthocyanins	25900	31400	27000	13200	31400	23200	32900	30400	24600	29400	15500	22500
pme0442	303	149	2.9	303	Protonated	C05908	Delphinidin	Anthocyanins	16200	28600	24500	18600	14100	20200	16500	4050	8450	31400	18200	89800
pme0443	493	332	2.87	493	Protonated	-	Malvidin 3-O-galactoside	Anthocyanins	51300	68800	70500	89800	94500	77900	56400	59300	54800	60800	76300	112000
pme1398	465	303	2.38	465	Protonated	C12138	Delphinidin 3-O-glucoside (Mirtillin)	Anthocyanins	270000	519000	369000	409000	363000	372000	314000	482000	494000	349000	436000	275000
pme1773	595	288	2.62	595	Protonated	C08620	Cyanidin 3-O-rutinoside (Keracyanin)	Anthocyanins	709000	2070000	2130000	9	9	9	4900000	3830000	5050000	73900	70200	32800
pme3391	479	317	2.63	479	Protonated	C12139	Petunidin 3-O-glucoside	Anthocyanins	137000	272000	217000	200000	320000	220000	182000	365000	259000	182000	183000	142000
pme3392	433	271	2.75	433	Protonated	-	Pelargonidin 3-O-beta-D-glucoside（Callistephin chloride)	Anthocyanins	1540000	1510000	1610000	2270000	1570000	1270000	2580000	3410000	3820000	151000	205000	194000
pme3609	287	232	3.45	287	Protonated	C05905	Cyanidin	Anthocyanins	12900000	18800000	14100000	3560000	10100000	4570000	26100000	22100000	24300000	2480000	2750000	2150000
pma0249	479	303	3.54	478	[M+H]+	-	Selgin 5-O-hexoside	Flavone	4460000	6760000	6220000	9	9	9	22800000	2310000	1800000	5610000	3670000	3360000
pma0253	477	316	5.27	476	[M+H]+	-	O-methylChrysoeriol 5-O-hexoside	Flavone	40900	58600	63600	9	9	9	130000	36400	70900	51400	79300	76300
pma0760	565	318	4.32	564	[M+H]+	-	Selgin O-malonylhexoside	Flavone	1220000	1740000	1760000	418000	471000	1390000	3640000	2030000	991000	144000	149000	3850000
pma6199	417	256	4.96	416	[M+H]+	-	Chrysin O-hexoside	Flavone	1750000	1830000	1720000	70300	46700	95200	3910000	3770000	4310000	1670000	3810000	6060000
pma6499	509	348	3.46	508	[M+H]+	-	Limocitrin O-hexoside	Flavone	104000	163000	167000	110000	160000	137000	50500	87400	97900	265000	213000	143000
pma6558	313	298	7.23	314	[M-H]-	-	Velutin	Flavone	6980	8210	8040	9	9	3420	41800	4830	3090	2660	9	9
pma6586	567	406	3.99	566	[M+H]+	-	Tricin O-glycerylhexoside	Flavone	75500	91500	42000	38300	46800	39200	54300	66800	55600	55700	83400	43200
pma6638	477	328	5.27	476	[M+H]+	-	O-methylChrysoeriol 7-O-hexoside	Flavone	46700	50000	58700	13500	20100	25000	110000	58000	56500	55400	86800	83200
pmb0277	331	316	5.69	330	[M+H]+	-	Tricin	Flavone	31800	33700	33900	5740	6470	41400	69100	19600	26400	8290	6630	22600
pmb0569	509	348	4.01	508	[M+H]+	-	Syringetin 5-O-hexoside	Flavone	168000	218000	251000	72700	370000	88000	81800	232000	170000	158000	171000	335000
pmb0576	519	272	4.45	518	[M+H]+	-	Apigenin O-malonylhexoside	Flavone	664000	1030000	874000	379000	243000	755000	148000	500000	289000	4740000	102000	682000
pmb0580	417	256	4.95	416	[M+H]+	-	Chrysin 5-O-glucoside (Toringin)	Flavone	1840000	1780000	1640000	48700	51700	68700	4080000	3510000	4150000	176000	417000	596000
pmb0588	611	449	3.38	610	[M+H]+	-	"Luteolin 3',7-di-O-glucoside"	Flavone	92800	101000	103000	15100	32600	27200	213000	193000	282000	32000	17200	21000
pmb0592	771	463	3.76	770	[M+H]+	-	Chrysoeriol O-hexosyl-O-rutinoside	Flavone	186000	282000	205000	9	9	9	307000	439000	374000	9	9	9
pmb0600	609	302	4.03	608	[M+H]+	-	Chrysoeriol 7-O-rutinoside	Flavone	1020000	820000	855000	115000	80800	150000	713000	607000	546000	2610000	389000	696000
pmb0602	509	284	4.1	508	[M+H]+	-	Syringetin 7-O-hexoside	Flavone	55700	87700	72500	59600	155000	73700	57400	71000	3800	41000	50000	58900
pmb0603	625	332	4.12	624	[M+H]+	-	Chrysoeriol O-hexosyl-O-hexoside	Flavone	70500	74700	63600	12700	11700	9380	134000	68700	82700	43500	22900	68900
pmb0605	433	272	4.15	432	[M+H]+	C04608	Apigenin 7-O-glucoside (Cosmosiin)	Flavone	5410000	5140000	5020000	5490000	3740000	4770000	9070000	7860000	6960000	1850000	2240000	1830000
pmb0607	463	288	4.25	462	[M+H]+	-	Chrysoeriol 7-O-hexoside	Flavone	14900000	16700000	17500000	6120000	6930000	18400000	41200000	28700000	17000000	1810000	1520000	3720000
pmb0608	549	302	4.52	548	[M+H]+	-	Chrysoeriol O-malonylhexoside	Flavone	38000	55300	68000	10700	9500	217000	70800	109000	17500	7210	9	24300
pmb2954	771	610	2.53	772	[M-H]-	-	Luteolin O-hexosyl-O-hexosyl-O-hexoside	Flavone	8540000	7110000	7790000	308000	1770000	763000	11700000	9370000	14000000	866000	1040000	2320000
pmb2987	487	283	2.57	488	[M-H]-	-	Acacetin O-acetyl hexoside	Flavone	1310000	1280000	1290000	2640000	972000	1890000	1510000	2340000	1650000	930000	621000	1090000
pmb2992	459	283	3.71	460	[M-H]-	-	Acacetin O-glucuronic acid	Flavone	225000	238000	236000	204000	200000	234000	295000	214000	244000	256000	214000	222000
pmb2999	461	285	3.8	462	[M-H]-	-	Chrysoeriol 5-O-hexoside	Flavone	1900000	2490000	2710000	9	9	9	4250000	3600000	5030000	9	9	171000
pmb3000	503	341	3.94	504	[M-H]-	-	Chrysoeriol O-acetylhexoside	Flavone	134000	118000	130000	82500	61200	60000	204000	192000	153000	48800	66300	141000
pmb3014	641	285	4.5	642	[M-H]-	-	Luteolin O-eudesmic acid-O-hexoside	Flavone	18400	14600	16400	10100	13200	17700	28600	17200	15000	7600	8840	8940
pmb3019	463	299	5.71	464	[M-H]-	-	Chrysoeriol O-homovanillic acid	Flavone	10200	9820	10400	7720	7980	15000	12300	8140	9	9	9	14300
pmb3028	535	329	3.68	536	[M-H]-	-	Tricin O-sinapic acid	Flavone	89000	66800	86800	46200	72300	48500	76600	63100	92700	28300	44800	58600
pmb3041	521	329	3.74	522	[M-H]-	-	Tricin O-saccharic acid	Flavone	702000	665000	691000	166000	144000	172000	1160000	503000	598000	1560000	1920000	785000
pmb3046	491	431	4.21	492	[M-H]-	-	Tricin 7-O-hexoside	Flavone	19300	13700	19200	2900	7770	7570	15300	13900	27600	3850	5440	31200
pme0088	285	133	5.04	286	[M-H]-	C01514	Luteolin	Flavone	8940	8740	9170	4190	3200	5710	9000	5580	9830	9	9	14500
pme0324	255	69.7	6.73	254	[M+H]+	C10028	Chrysin	Flavone	55600	74200	71300	8150	10600	17300	68700	44500	145000	9	96200	123000
pme0332	577	269	4.02	578	[M-H]-	C12627	Apigenin 7-O-neohesperidoside (Rhoifolin)	Flavone	1280000	1360000	1290000	9	9	9	2620000	2990000	3540000	40300	44000	136000
pme0359	433	313	3.75	432	[M+H]+	-	Apigenin 5-O-glucoside	Flavone	166000	189000	166000	264000	544000	360000	158000	128000	87800	84100	59800	1160000
pme0363	299	284	5.71	300	[M-H]-	C04293	Chrysoeriol	Flavone	6110000	6010000	6030000	2800000	1460000	10800000	9380000	3140000	869000	22300	32000	9750000
pme0368	579	271	3.96	578	[M+H]+	-	Apigenin 7-rutinoside (Isorhoifolin)	Flavone	104000	98200	118000	91400	64900	77100	97000	209000	156000	60900	70500	59100
pme0379	271	215	5.62	270	[M+H]+	C01477	Apigenin	Flavone	25600	36100	38700	28600	25300	42900	22900	20200	32800	25600	8100	47300
pme1518	403	373	7.02	402	[M+H]+	C10112	Nobiletin	Flavone	59700	57700	60500	60000	50700	49700	53600	115000	50700	59900	60800	64400
pme1541	283	268	6.98	284	[M-H]-	C01470	Acacetin	Flavone	11500	13000	11200	2890	3720	9460	17200	7930	9610	9	8700	9
pme1547	445	269	4.33	446	[M-H]-	C10025	Baicalein-7-O-glucuronide (Baicalin)	Flavone	8570	11300	13000	5350	3040	4090	17900	34100	34700	8540	10600	9990
pme1550	373	373	7.5	372	[M+H]+	C10190	Tangeretin	Flavone	71000	59000	52700	66700	56000	53900	53100	61400	49100	49800	62100	56700
pme1601	417	271	4.84	416	[M+H]+	-	Apigenin 4-O-rhamnoside	Flavone	36500	20000	22900	38800	22500	59900	24600	40700	32800	10800	15500	21800
pme1611	433	433	3.72	434	[M-H]-	-	Isohemiphloin	Flavone	60700	60300	59200	111000	51800	118000	55400	51700	55800	67000	101000	81500
pme2457	447	285	3.79	448	[M-H]-	-	Luteolin 7-O-glucoside (Cynaroside)	Flavone	13500000	13600000	13400000	2370000	7930000	1890000	19000000	19700000	19100000	291000	219000	288000
pme3473	271	151	5.59	272	[M-H]-	C09614	Butin	Flavone	1400000	1340000	1350000	900000	546000	687000	2800000	917000	1440000	331000	292000	3020000
pma0214	479	317	3.84	478	[M+H]+	-	methylQuercetin O-hexoside	Flavonol	9060000	12700000	13300000	1550000	1380000	1560000	26900000	8530000	9540000	6320000	5510000	14200000
pma1116	301	259	3.98	300	[M+H]+	C10098	Kaempferide	Flavonol	12900	21300	13200	10300	11000	19600	16400	14200	8390	46200	9460	15800
pma6639	479	318	4.11	478	[M+H]+	-	Isorhamnetin O-hexoside	Flavonol	21100000	24800000	25400000	1130000	1190000	2530000	53900000	24200000	52700000	2990000	2320000	5930000
pmb0595	479	318	4	478	[M+H]+	-	Isorhamnetin 5-O-hexoside	Flavonol	269000000	316000000	304000000	22100000	22300000	48500000	449000000	300000000	465000000	52800000	41700000	95000000
pmb0706	713	713	2.93	712	[M+H]+	-	Quercetin 5-O-malonylhexosyl-hexoside	Flavonol	2130000	2390000	2330000	1440000	671000	1400000	890000	794000	815000	690000	683000	33800000
pmb0709	713	304	3.47	712	[M+H]+	-	Quercetin 7-O-malonylhexosyl-hexoside	Flavonol	236000	269000	223000	692000	357000	373000	254000	299000	164000	302000	244000	410000
pmb0711	611	304	3.64	610	[M+H]+	-	Quercetin 7-O-rutinoside	Flavonol	7240000	8120000	7950000	6190000	5400000	5500000	11100000	9230000	12300000	4430000	5190000	5580000
pmb3013	519	315	4.28	520	[M-H]-	-	Isorhamnetin O-acetyl-hexoside	Flavonol	282000	194000	252000	57400	60300	235000	472000	350000	166000	27100	27500	711000
pmb3026	505	301	3.91	506	[M-H]-	-	Quercetin O-acetylhexoside	Flavonol	1290000	1570000	1480000	1280000	576000	1490000	1240000	920000	1060000	505000	513000	9680000
pmb3894	329	314	5.86	330	[M-H]-	-	Di-O-methylquercetin	Flavonol	2740000	2790000	2800000	1020000	1500000	2010000	2230000	3880000	6390000	1370000	2070000	1590000
pme0196	285	214	5.68	286	[M-H]-	C05903	Kaempferol	Flavonol	52400	56100	50300	12900	20600	21600	37500	46200	55100	6800	9	13500
pme0197	609	609	3.62	610	[M-H]-	C05625	Quercetin 3-O-rutinoside (Rutin)	Flavonol	27900000	27500000	28400000	23600000	16900000	20900000	33500000	31900000	43000000	15800000	15500000	18700000
pme0199	301	151	5.08	302	[M-H]-	C00389	Quercetin	Flavonol	1780000	1730000	1730000	177000	245000	376000	3470000	2470000	3110000	128000	61500	611000
pme0321	431	285	4.72	432	[M-H]-	-	Kaempferol 7-O-rhamnoside	Flavonol	56400	52700	45700	49900	41400	42000	87300	102000	74800	19500	15000	6680
pme0361	435	303	3.96	434	[M+H]+	-	Quercetin 3-alpha-L-arabinofuranoside (Avicularin)	Flavonol	5950000	6260000	6710000	126000	81700	145000	15200000	6460000	10600000	364000	564000	808000
pme0369	593	285	3.79	594	[M-H]-	-	Kaempferol 3-O-rutinoside (Nicotiflorin)	Flavonol	1970000	1860000	1760000	2380000	881000	1820000	1830000	3040000	2430000	1080000	1240000	1070000
pme1478	317	179	4.43	318	[M-H]-	C10107	Myricetin	Flavonol	21800	22900	18100	9	9	9	12000	9	8180	9	4550	123000
pme1500	313	283	7.2	314	[M-H]-	-	Kumatakenin	Flavonol	7400	6200	6910	919	726	2150	40500	1410	802	2520	336	617
pme1521	303	125	4.09	304	[M-H]-	C01617	Dihydroquercetin (Taxifolin)	Flavonol	129000	127000	124000	30400	11400	32300	334000	150000	166000	18500	23200	115000
pme1539	623	314	3.75	624	[M-H]-	-	Isorhamnetin 3-O-neohesperidoside	Flavonol	1600000	1620000	1570000	211000	144000	176000	3930000	1120000	1440000	1070000	703000	2160000
pme1551	463	300	3.78	464	[M-H]-	C10108	Myricetin 3-O-rhamnoside (Myricitrin)	Flavonol	32600	35600	29500	38500	44200	34300	25800	24500	19600	50100	39000	35900
pme1588	315	300	5.81	316	[M-H]-	C10084	Isorhamnetin	Flavonol	78400	77700	83900	7550	9	9	125000	42700	63200	25200	13300	152000
pme1605	593	285	3.66	594	[M-H]-	-	Kaempferol 3-O-robinobioside (Biorobin)	Flavonol	2020000	2050000	1960000	2610000	888000	1780000	1990000	3040000	2420000	1120000	1490000	1080000
pme1622	447	287	4.03	448	[M-H]-	C12249	Kaempferol 3-O-glucoside (Astragalin)	Flavonol	13200000	13400000	13400000	2430000	6850000	1830000	20000000	23200000	16200000	408000	481000	638000
pme2898	321	153	3.53	320	[M+H]+	C02906	Dihydromyricetin	Flavonol	32100	52700	27300	35100	23300	57700	29400	51400	41000	30100	44700	37700
pme2963	287	125	4.58	288	[M-H]-	C00974	Aromadedrin (Dihydrokaempferol)	Flavonol	1460000	1370000	1380000	2640000	1500000	2260000	1450000	1010000	1480000	325000	502000	2210000
pme3129	463	301	3.8	464	[M-H]-	-	Quercetin 4'-O-glucoside (Spiraeoside)	Flavonol	720000	584000	661000	21700	11100	30000	985000	866000	987000	23000	11800	73600
pme3134	237	181	7.48	238	[M-H]-	C20871	3-Hydroxyflavone	Flavonol	3640	4420	2540	2720	5470	5120	4550	6650	5560	2620	3580	2840
pme3211	463	301	3.81	464	[M-H]-	C05623	Quercetin 3-O-glucoside (Isotrifoliin)	Flavonol	705000	604000	694000	13800	12600	27300	1100000	934000	1000000	14900	10500	88200
pme3267	447	284	3.99	448	[M-H]-	C12626	Kaempferol 3-O-galactoside (Trifolin)	Flavonol	9010000	9150000	8510000	8150000	7180000	9830000	12800000	9950000	12200000	3580000	3070000	2460000
pme3297	433	287	4.45	432	[M+H]+	C16911	Kaempferol 3-O-rhamnoside (Kaempferin)	Flavonol	4050000	4030000	3830000	3430000	2190000	3440000	7100000	7810000	7670000	874000	676000	658000
pme3369	315	165	6.19	316	[M-H]-	C10176	Rhamnetin (7-O-methxyl quercetin)	Flavonol	4870	5620	6150	9	3720	4600	8030	3670	5300	9	9	3760
pme3396	289	215	3.66	288	[M+H]+	C01378	Fustin	Flavonol	134000	214000	136000	85000	89200	78200	270000	193000	166000	91200	142000	90900
pme3401	345	330	5.59	346	[M-H]-	C11620	Syringetin	Flavonol	10500	12000	10900	9	9	9	28800	7250	14300	11700	6180	21300
pme3469	741	433	3.31	740	[M+H]+	C10178	Kaempferol-3-O-robinoside-7-O-rhamnoside (Robinin)	Flavonol	138000	299000	289000	147000	75300	178000	280000	510000	305000	102000	119000	84500
pme3514	301	151	5.08	302	[M-H]-	C10105	Morin	Flavonol	1510000	1550000	1590000	150000	215000	329000	3000000	2220000	2850000	103000	59400	533000
pma0724	435	340	3.74	434	[M+H]+	-	Naringenin C-hexoside	Flavone C-glycosides	33500	34000	43700	70200	50900	58500	36200	50200	43200	64200	58400	41100
pma1108	433	272	3.73	432	[M+H]+	-	Apigenin C-glucoside	Flavone C-glycosides	111000	72200	91600	40000	64800	28400	148000	185000	305000	40600	44600	32700
pma6218	419	384	3.81	418	[M+H]+	-	O-methylnaringenin C-pentoside	Flavone C-glycosides	51800	52500	72000	48200	30400	42100	64700	40200	53600	47300	35200	33200
pma6254	757	757	3.61	756	[M+H]+	-	C-hexosyl-apigenin O-caffeoylhexoside	Flavone C-glycosides	151000	210000	148000	95100	86000	104000	296000	233000	255000	133000	78500	163000
pma6496	449	300	3.47	448	[M+H]+	-	Luteolin 6-C-glucoside	Flavone C-glycosides	3180000	3440000	3770000	1770000	2020000	1900000	4390000	3880000	4690000	1300000	1360000	1240000
pma6515	755	332	4.58	754	[M+H]+	-	C-hexosyl-chrysin O-feruloylhexoside	Flavone C-glycosides	1860000	2780000	1850000	2460000	1860000	3180000	2780000	3380000	2060000	2600000	2160000	2230000
pma6516	757	450	3.47	756	[M+H]+	-	C-hexosyl-apigenin O-hexosyl-O-hexoside	Flavone C-glycosides	125000	168000	112000	153000	524000	258000	105000	148000	111000	176000	189000	277000
pma6647	625	464	3.49	624	[M+H]+	-	C-hexosyl-chrysoeriol O-hexoside	Flavone C-glycosides	150000	137000	149000	189000	159000	83900	89000	100000	89300	42000	67700	105000
pmb0378	625	178	4.42	624	[M+H]+	-	Luteolin O-feruloylhexoside	Flavone C-glycosides	191000	113000	123000	32900	45300	59300	163000	192000	338000	29900	27800	61600
pmb0615	789	789	2.63	788	[M+H]+	-	Hesperetin C-hexosyl-O-hexosyl-O-hexoside	Flavone C-glycosides	503000	1040000	1150000	1500000	992000	1460000	552000	903000	761000	2170000	2390000	1130000
pmb0618	627	430	2.76	626	[M+H]+	-	8-C-hexosyl-hesperetin O-hexoside	Flavone C-glycosides	2950000	3210000	2750000	4460000	3120000	2910000	3010000	3260000	3070000	2730000	2380000	3960000
pmb0619	775	775	2.58	774	[M+H]+	-	Eriodictiol 6-C-hexoside 8-C-hexoside-O-hexoside	Flavone C-glycosides	690000	1340000	1440000	121000	466000	141000	2110000	1590000	2870000	258000	189000	347000
pmb0623	625	398	2.95	624	[M+H]+	-	6-C-hexosyl chrysoeriol O-hexoside	Flavone C-glycosides	104000	81700	105000	92600	124000	80700	68200	64000	64000	48000	53900	56100
pmb0624	611	329	3.05	610	[M+H]+	-	6-C-hexosyl-luteolin O-hexoside	Flavone C-glycosides	252000	245000	209000	356000	187000	302000	223000	277000	244000	217000	251000	171000
pmb0626	757	757	2.94	756	[M+H]+	-	6-C-hexosyl-apigenin O-hexosyl-O-hexoside	Flavone C-glycosides	756000	1410000	1230000	935000	874000	1080000	1960000	1740000	1950000	906000	971000	618000
pmb0628	613	300	3.04	612	[M+H]+	-	Eriodictiol C-hexosyl-O-hexoside	Flavone C-glycosides	884000	743000	929000	1350000	576000	1110000	995000	1100000	1010000	822000	879000	536000
pmb0639	757	757	3.05	756	[M+H]+	-	8-C-hexosyl-apigenin O-hexosyl-O-hexoside	Flavone C-glycosides	169000	403000	450000	730000	168000	407000	358000	673000	616000	306000	455000	271000
pmb0644	449	330	3.42	448	[M+H]+	-	Luteolin C-hexoside	Flavone C-glycosides	1470000	1870000	1530000	572000	965000	784000	2400000	2420000	2530000	455000	694000	460000
pmb0645	627	447	3.37	626	[M+H]+	-	6-C-hexosyl-hesperetin O-hexoside	Flavone C-glycosides	11500000	10600000	10400000	5520000	2750000	4600000	19600000	14600000	19200000	4300000	4250000	3320000
pmb0652	565	398	3.55	564	[M+H]+	-	C-hexosyl-apigenin O-pentoside	Flavone C-glycosides	17300	18400	12800	11900	9	9	36200	33800	24500	9	10300	6200
pmb0660	757	757	3.69	756	[M+H]+	-	C-hexosyl-luteolin O-p-coumaroylhexoside	Flavone C-glycosides	62200	57500	56400	66000	56500	81000	46700	58800	49600	84400	74100	73000
pmb0662	787	733	3.67	786	[M+H]+	-	C-hexosyl-luteolin O-feruloylhexoside	Flavone C-glycosides	33700	56500	36900	32200	38200	42100	37100	62500	44100	25700	22600	17500
pmb0663	611	300	3.71	610	[M+H]+	-	8-C-hexosyl-luteolin O-hexoside	Flavone C-glycosides	6730000	6210000	5920000	70600	76600	21100	23600000	2320000	2160000	5920000	3850000	3670000
pmb0665	611	300	3.67	610	[M+H]+	-	Luteolin 8-C-hexosyl-O-hexoside	Flavone C-glycosides	2980000	2850000	2920000	2480000	2090000	2160000	4140000	3830000	4480000	1660000	1860000	2220000
pmb0667	757	739	3.8	756	[M+H]+	-	C-hexosyl-luteolin O-feruloylpentoside	Flavone C-glycosides	78800	128000	120000	111000	69500	99600	171000	91800	163000	272000	215000	227000
pmb0680	741	741	3.94	740	[M+H]+	-	C-hexosyl-apigenin O-p-coumaroylhexoside	Flavone C-glycosides	74700	109000	87400	142000	195000	128000	92600	104000	142000	77400	106000	85400
pmb0691	757	757	3.06	756	[M+H]+	-	Luteolin C-hexosyl-O-rhamnoside O-hexoside	Flavone C-glycosides	46700	76200	60500	46400	13900	39800	61600	59900	95000	36900	41300	17100
pmb2969	625	463	2.17	626	[M-H]-	-	Hesperetin C-hexoside O-hexoside	Flavone C-glycosides	9430	11200	11800	9730	11700	12200	16700	10400	14800	9270	8270	9520
pmb2977	739	740	3.9	740	[M-H]-	-	Chrysoeriol 8-C-pentosyl-O-rutinoside	Flavone C-glycosides	32300	40800	29300	52600	37600	45000	27500	39000	52500	16700	17200	16900
pmb3023	449	329	3.3	450	[M-H]-	-	Eriodictyol C-hexoside	Flavone C-glycosides	7200000	5980000	6180000	2700000	1560000	2080000	14600000	12100000	9470000	4900000	5520000	5690000
pme1624	433	313	3.74	432	[M+H]+	C01714	Isovitexin	Flavone C-glycosides	138000	130000	115000	31700	40100	33800	149000	210000	336000	40200	24800	58700
pmb2979	549	387	3.99	550	[M-H]-	-	Hesperetin O-malonylhexoside	Flavanone	502000	462000	509000	886000	696000	761000	342000	418000	319000	345000	368000	375000
pmc1990	299	74.8	6.74	300	[M-H]-	-	"4'-Hydroxy-5,7-dimethoxyflavanone"	Flavanone	1270000	1590000	1790000	221000	140000	141000	143000	202000	174000	151000	131000	289000
pme0002	611	303	4.04	610	[M+H]+	C09806	Hesperetin 7-O-neohesperidoside (Neohesperidin)	Flavanone	18500000	29500000	20600000	20100000	13900000	18200000	24400000	24000000	28000000	10800000	9460000	15500000
pme0330	579	135	3.97	580	[M-H]-	C09789	Naringenin 7-O-neohesperidoside (Naringin)	Flavanone	781000	722000	736000	309000	198000	203000	1030000	583000	1230000	747000	925000	836000
pme0371	433	123	4.21	434	[M-H]-	C09099	Naringenin 7-O-glucoside (Prunin)	Flavanone	4030000	3890000	4130000	7430000	3760000	3950000	6070000	5100000	5600000	2940000	2560000	2280000
pme0376	271	151	5.54	272	[M-H]-	C00509	Naringenin	Flavanone	915000	909000	913000	568000	353000	459000	1810000	568000	920000	216000	202000	2090000
pme1201	273	167	5.52	274	[M-H]-	C00774	Phloretin	Flavanone	24600	17700	14400	18200	11900	11600	26900	15500	18800	8810	11000	26000
pme1399	355	179	8.24	354	[M+H]+	C16417	Xanthohumol	Flavanone	42200	47500	50900	55900	40100	47000	56000	39000	73900	36400	38200	65300
pme1580	287	135	5.03	288	[M-H]-	C05631	Eriodictyol	Flavanone	150000	142000	147000	23400	23100	29600	171000	85000	121000	15300	16800	617000
pme1598	463	301	3.81	464	[M-H]-	-	Hesperetin 5-O-glucoside	Flavanone	955000	880000	879000	25000	19100	46300	1460000	1170000	1440000	26100	14300	99400
pme2321	303	303	5.72	302	[M+H]+	C01709	Hesperetin	Flavanone	1970000	2050000	2100000	9	59200	9	9	9	9	12100000	11300000	13900000
pme2950	611	303	4	610	[M+H]+	C09755	Hesperetin 7-rutinoside (Hesperidin)	Flavanone	2220000	4400000	2910000	2460000	2170000	2390000	4030000	4190000	4780000	1610000	1600000	2240000
pme2957	271	151	5.45	272	[M-H]-	C06561	Naringenin chalcone	Flavanone	1320000	1270000	1280000	844000	504000	682000	2650000	861000	1320000	324000	288000	2930000
pme2979	255	151	7.03	256	[M-H]-	C09827	Pinocembrin (Dihydrochrysin)	Flavanone	278000	282000	287000	9	9	9	237000	212000	464000	9	43200	1250000
pme2984	593	285	4.9	594	[M-H]-	C09830	Isosakuranetin-7-neohesperidoside (Poncirin)	Flavanone	542000	515000	557000	9	9	9	1600000	851000	1260000	70300	9	9
pme3282	273	97	3.29	274	[M-H]-	C09320	"Afzelechin (3,5,7,4'-Tetrahydroxyflavan)"	Flavanone	52900	55300	50400	94400	61500	87200	26000	52000	40000	67900	57400	59400
pme3461	301	151	5.71	302	[M-H]-	C09756	Homoeriodictyol	Flavanone	471000	459000	466000	9	9	9	9	9	9	1230000	1030000	3520000
pme3464	285	164	6.81	286	[M-H]-	C05334	Isosakuranetin (4'-Methylnaringenin)	Flavanone	13100	13300	14000	6540	1570	8490	20600	2430	5550	9	2010	67000
pma3724	369	208	3.43	368	[M+H]+	-	1-O-Feruloyl quinic acid	Quinate and its derivatives	112000	74000	136000	41400	43800	37300	151000	60800	201000	52900	53500	169000
pmb0750	355	145	2.47	354	[M+H]+	C17147	Neochlorogenic acid (5-O-Caffeoylquinic acid)	Quinate and its derivatives	132000	149000	130000	92200	191000	221000	577000	212000	215000	138000	52600	110000
pmb0751	321	148	3.78	320	[M+H]+	-	5-O-p-Coumaroyl shikimic acid	Quinate and its derivatives	1110000	1030000	992000	5750000	2170000	8340000	117000	122000	220000	318000	244000	402000
pmb0752	369	178	2.99	368	[M+H]+	C02572	3-O-Feruloyl quinic acid	Quinate and its derivatives	59100	90600	95400	132000	156000	217000	191000	137000	78600	176000	150000	138000
pmb3056	355	181	1.93	356	[M-H]-	-	Homovanilloyl quinic acid	Quinate and its derivatives	14900	11700	10300	2860	4640	3670	37500	28900	45800	5080	8260	7300
pmb3064	499	173	2.45	500	[M-H]-	-	3-O-p-coumaroyl quinic acid O-hexoside	Quinate and its derivatives	95100	137000	120000	153000	141000	103000	93400	105000	136000	98000	81000	129000
pmb3066	481	445	2.52	482	[M-H]-	-	5-O-p-coumaroyl shikimic acid O-hexoside	Quinate and its derivatives	43600	53500	39400	52500	44900	49500	46800	52700	42400	32500	40200	36400
pmb3068	337	156	2.84	338	[M-H]-	-	1-O-p-Coumaroyl quinic acid	Quinate and its derivatives	1460000	1510000	1330000	1580000	1950000	1080000	2140000	2310000	2370000	2430000	2240000	3430000
pmb3072	481	319	3.13	482	[M-H]-	-	3-O-p-coumaroyl shikimic acid O-hexoside	Quinate and its derivatives	1940000	2050000	1930000	2230000	1270000	2200000	2220000	2850000	2230000	1490000	1370000	1650000
pmb3074	337	191	3.46	338	[M-H]-	-	3-O-p-Coumaroyl quinic acid	Quinate and its derivatives	394000	425000	406000	59300	74600	99000	24600	37600	113000	105000	29000	5300000
pmb3075	319	145	3.97	320	[M-H]-	-	3-O-p-Coumaroyl shikimic acid	Quinate and its derivatives	131000	128000	128000	360000	143000	344000	37200	48300	39000	62100	45300	39700
pme0398	353	191	2.74	354	[M-H]-	C00852	Chlorogenic acid (3-O-Caffeoylquinic acid)	Quinate and its derivatives	7130000	7350000	7210000	189000	364000	332000	103000	258000	1370000	86400	108000	121000000
pme1806	367	179	3.67	368	[M-H]-	-	Chlorogenic acid methyl ester	Quinate and its derivatives	20900	19400	22000	30200	22600	26000	15200	14400	18300	32500	25500	29000
pme2036	191	85	1.13	192	[M-H]-	C00296	Quinic acid	Quinate and its derivatives	306000	360000	472000	207000	373000	206000	1760000	801000	1220000	257000	252000	451000
pme2901	353	191	2.38	354	[M-H]-	-	1-O-Caffeoyl quinic acid	Quinate and its derivatives	42200	44800	44900	19500	14300	15100	21300	16100	29000	9140	11600	697000
pma0948	138	77.2	1.18	137	[M+H]+	-	Hydroxyphenethylamine	Others	25800	29400	32100	14800	19000	20700	26400	35800	22100	21900	27300	19900
pma2400	167	121	2.69	166	[M+H]+	-	Dihydrojasmone	Others	39400	28100	36900	25300	43800	35200	32400	32800	43300	26100	32100	33800
pma2987	142	82.9	0.58	141	[M+H]+	C00860	Histidinol	Others	69900000	84300000	71300000	78400000	60800000	60500000	61000000	66400000	71000000	81900000	73100000	70200000
pma6298	96	80.2	1.07	95	[M+H]+	-	3-Hydroxypyridine	Others	219000	337000	360000	122000	213000	135000	221000	314000	163000	304000	221000	80700
pma6625	405	242	4.48	406	[M-H]-	-	"E-3,4,5'-Trihydroxy-3'-glucopyranosylstilbene"	Others	33600	47900	48700	36900	25800	56900	39800	49200	51400	18400	45100	30600
pmb0069	122	105	2.31	121	[M+H]+	C09815	Benzamide	Others	214000	310000	282000	41100	93600	1330000	315000	62200	109000	148000	77300	135000
pmb0292	387	332	7.59	386	[M+H]+	C00187	Cholesterol	Others	2040000	1960000	1940000	972000	1670000	1780000	1030000	1350000	3950000	1390000	2300000	1460000
pmb0302	126	97.3	3.66	125	[M+H]+	C03557	2-Aminoethylphosphonate	Others	74600	59900	58400	73700	105000	71400	59200	54100	60100	59800	53000	61300
pmb0374	136	119	1.89	135	[M+H]+	-	Aminopurine	Others	5190000	6010000	6280000	10100000	6080000	8660000	5790000	9600000	8470000	3130000	4320000	2770000
pmb0758	491	330	3.04	490	[M+H]+	-	Anisic acid O-feruloyl hexoside	Others	37300	38400	42000	25300	19200	18200	24600	34400	30200	28700	35000	16300
pmb0764	144	143	2.62	143	[M+H]+	C04294	4-Methyl-5-thiazoleethanol	Others	178000	203000	164000	110000	214000	187000	89800	66700	64500	184000	87300	166000
pmb1240	503	312	3.74	502	[M+H]+	-	Phellodensin F	Others	9780000	15300000	15400000	38500000	27200000	38900000	9480000	7190000	6810000	12800000	13400000	8730000
pmb1652	149	121	9.64	148	[M+H]+	-	Phthalic anhydride	Others	14300000	14000000	14200000	13000000	16000000	19500000	13200000	12400000	12200000	13600000	16300000	15200000
pmb1912	474	328	2.42	473	[M+H]+	C00234	10-Formyl-THF	Others	12200000	17900000	18300000	14200000	20500000	22500000	12700000	12400000	13300000	22100000	20200000	20300000
pmb2211	343	241	6.53	342	[M+H]+	-	Cocamidopropyl betaine	Others	1050000	913000	934000	916000	858000	799000	1000000	1020000	893000	881000	949000	894000
pmb2556	345	167	2.35	346	[M-H]-	-	Syringaldehyde O-glucoside	Others	17700	22000	20800	3480	9	9	23400	25800	38000	19900	14300	29100
pme0516	179	87	0.74	180	[M-H]-	C00137	Inositol	Others	4350000	4870000	5200000	19600000	17300000	19700000	5020000	3130000	3250000	1330000	1110000	1010000
pme1635	533	371	4.96	534	[M-H]-	C16915	Arctiin	Others	13600	11900	14300	14100	17000	8360	16900	13900	30800	3870	7130	16000
pme2108	163	103	0.7	162	[M+H]+	C00318	L-Carnitine	Others	44200	34500	34700	53700	28900	31700	27300	26700	41200	46400	18900	22500
pme2247	303	286	6.45	302	[M+H]+	C10788	Ellagic acid	Others	47900	53200	61500	40900	14700	12300	85800	88900	186000	33500	19400	20900
pme2296	369	177	7.26	368	[M+H]+	C10443	Curcumin	Others	4510	2340	4060	2350	2120	3000	2970	7650	3810	1470	3230	9
pme2366	122	105	2.39	121	[M+H]+	C05332	Phenethylamine	Others	1010000	1500000	1520000	247000	439000	6170000	1560000	363000	467000	515000	311000	711000
pme2367	109	80.9	3.37	108	[M+H]+	C00472	Quinone	Others	597000	706000	821000	617000	642000	597000	582000	733000	604000	641000	580000	429000
pme2433	106	88.1	0.68	105	[M+H]+	C06772	Diethanolamine	Others	7300	18100	16300	7530	3790	3880	18400	13900	23000	22600	16500	22400
pme2444	494	295	4.65	494	[M-H]-	C10492	Salvianolic acid	Others	4670	4940	5240	9	9	9	13500	9000	9380	2920	3360	3690
pme2651	742	620	1.22	743	[M-H]-	C00006	NADP	Others	291000	369000	398000	170000	383000	321000	1160000	684000	910000	213000	215000	192000
pme2828	140	98.9	0.59	139	[M+H]+	C00870	4-Nitrophenol	Others	21400000	25500000	24300000	47300000	20500000	28300000	22400000	42900000	33400000	19000000	19500000	13800000
pme2830	140	78.5	0.71	141	[M-H]-	-	O-Phosphorylethanolamine	Others	86800	87400	97200	51900	67800	77200	113000	98400	143000	65300	64500	122000
pme2831	130	88.9	0.86	129	[M+H]+	C07151	"1,1-Dimethylbiguanide"	Others	68100	53600	56300	124000	74600	89500	55100	62800	46200	58200	67200	38000
pme2909	358	96.9	1.27	397	[M-K]-	-	(-)-Sinigrin hydrate	Others	62700	57500	64500	28300	47300	46800	39900	44500	46100	54400	72700	97600
pme3081	169	134	0.66	168	[M+H]+	C00534	4-(Aminomethyl)-5-(hydroxymethyl)-2-methylpyridin-3-ol	Others	132000	145000	117000	106000	136000	131000	131000	162000	129000	170000	196000	103000
pme3221	165	137	6.54	164	[M+H]+	C10469	Isoeugenol	Others	1700000	1620000	1580000	9	9	9	3110000	820000	2490000	1450000	1400000	3140000
pma6561	341	179	3.01	342	[M-H]-	-	Caffeic acid O-glucoside	Hydroxycinnamoyl derivatives	17300000	16200000	15300000	13800000	12200000	15000000	19400000	14900000	20800000	12900000	12900000	12200000
pma6599	207	147	3.21	206	[M+H]+	-	6-Hydroxymethylherniarin	Hydroxycinnamoyl derivatives	253000	285000	290000	174000	202000	142000	509000	621000	564000	93400	113000	144000
pmb0108	375	138	3.43	374	[M+H]+	-	Feruloyl syringic acid	Hydroxycinnamoyl derivatives	375000	310000	268000	175000	131000	131000	751000	422000	652000	133000	225000	178000
pmb0142	165	95.5	5.99	164	[M+H]+	C10945	Caffeic aldehyde	Hydroxycinnamoyl derivatives	348000	321000	299000	809000	529000	789000	226000	265000	280000	202000	173000	199000
pmb0423	195	178	3.19	194	[M+H]+	-	Hydroxy-methoxycinnamate	Hydroxycinnamoyl derivatives	2160000	2710000	2620000	1620000	1960000	1540000	4170000	3360000	3970000	1660000	1540000	2140000
pmb0475	671	671	2.83	670	[M+H]+	-	Gallic acid O-feruloyl-O-hexosyl-O-hexoside	Hydroxycinnamoyl derivatives	119000	130000	166000	114000	81100	87700	189000	223000	233000	81600	60100	68500
pmb0478	455	437	1.93	454	[M+H]+	-	Coumarin O-rutinoside	Hydroxycinnamoyl derivatives	87100	129000	134000	219000	114000	150000	128000	162000	152000	128000	120000	111000
pmb2620	207	192	5.49	208	[M-H]-	-	"3,4-Dimethoxycinnamic acid"	Hydroxycinnamoyl derivatives	21900000	22500000	23400000	8640000	11800000	7660000	13900000	10100000	12200000	4160000	3900000	5620000
pmb2795	177	145	5.43	178	[M-H]-	-	4-Methoxycinnamic acid	Hydroxycinnamoyl derivatives	51900000	53400000	55300000	52600000	62700000	38300000	17100000	17300000	13900000	3920000	3450000	4260000
pmb2835	181	151	4.02	182	[M-H]-	-	Syringaldehyde	Hydroxycinnamoyl derivatives	114000	112000	108000	88800	174000	112000	55900	118000	79300	78900	76300	108000
pmb2940	385	223	3.15	386	[M-H]-	-	1-O-beta-D-Glucopyranosyl sinapate	Hydroxycinnamoyl derivatives	1320000	1350000	1430000	865000	1190000	573000	1880000	2110000	2680000	715000	1160000	1160000
pmb3110	167	152	3.29	168	[M-H]-	C06672	Vanillic acid	Hydroxycinnamoyl derivatives	26900	21700	31100	4030	4330	5900	63100	66500	84900	11000	10600	15300
pme0300	149	103	5.22	148	[M+H]+	C00423	Cinnamic acid	Hydroxycinnamoyl derivatives	359000	318000	299000	1350000	516000	1250000	75500	113000	77900	148000	131000	160000
pme0305	193	134	4.03	194	[M-H]-	C01494	Ferulic acid	Hydroxycinnamoyl derivatives	10700000	11100000	10600000	5510000	7560000	6030000	21800000	17100000	24500000	3190000	3610000	7640000
pme0388	183	137	3.25	182	[M+H]+	C05582	Homovanillic acid	Hydroxycinnamoyl derivatives	1250000	1260000	1180000	940000	663000	642000	1020000	1320000	1360000	1590000	2360000	1560000
pme0418	165	92.9	3.84	166	[M-H]-	C01744	3-(4-Hydroxyphenyl)propionic acid	Hydroxycinnamoyl derivatives	423000	492000	448000	1280000	1210000	1360000	187000	186000	178000	54800	45800	108000
pme0422	193	134	4.03	194	[M-H]-	-	3-Hydroxy-4-methoxycinnamic acid	Hydroxycinnamoyl derivatives	10600000	10800000	10800000	5560000	7540000	5940000	21300000	17200000	22900000	3280000	3570000	7610000
pme0424	133	115	5.83	132	[M+H]+	C00903	trans-cinnamaldehyde	Hydroxycinnamoyl derivatives	116000	71800	88800	40500	30500	17700	137000	88600	169000	49300	48900	78200
pme0428	237	103	5	238	[M-H]-	-	"3,4,5-Trimethoxycinnamic acid"	Hydroxycinnamoyl derivatives	24300	27600	25800	41000	27400	29500	13000	27800	27600	24100	26900	29000
pme1424	177	177	4.59	178	[M-H]-	C02666	Coniferylaldehyde	Hydroxycinnamoyl derivatives	1820000	1880000	1870000	198000	299000	318000	6110000	2270000	4160000	669000	517000	833000
pme1434	371	209	2.76	372	[M-H]-	C01533	Syringin	Hydroxycinnamoyl derivatives	1220000	1210000	1150000	1160000	903000	1170000	1050000	1240000	1220000	1180000	1240000	970000
pme1436	163	119	3.83	164	[M-H]-	C00811	p-Coumaric acid	Hydroxycinnamoyl derivatives	3070000	2850000	2790000	9150000	7970000	9210000	1190000	1150000	1060000	274000	239000	317000
pme1637	179	146	3.86	180	[M-H]-	C00590	Coniferyl alcohol	Hydroxycinnamoyl derivatives	56600	67900	72100	9	9	9	299000	60800	129000	13800	14600	6430
pme1643	355	340	6.44	356	[M-H]-	-	(+)-piperitol	Hydroxycinnamoyl derivatives	30700	32800	29800	16800	13100	29400	44400	27200	45300	8030	8090	7140
pme1646	357	136	5.36	358	[M-H]-	-	Pinoresinol	Hydroxycinnamoyl derivatives	15800	18900	15400	36300	25600	36800	9	9	16600	9	9	29100
pme1698	225	149	3.74	224	[M+H]+	C00482	Sinapic acid	Hydroxycinnamoyl derivatives	567000	657000	540000	1880000	1600000	1810000	333000	350000	315000	168000	163000	195000
pme2213	181	135	3.11	180	[M+H]+	C01197	Caffeic acid	Hydroxycinnamoyl derivatives	461000	474000	467000	402000	400000	432000	619000	482000	504000	558000	419000	482000
pme2306	165	147	6.33	164	[M+H]+	C10453	Eugenol	Hydroxycinnamoyl derivatives	87100	101000	97300	9	9	9	182000	55900	124000	77900	87600	147000
pme3245	271	137	6.67	270	[M+H]+	C10503	Medicarpin	Hydroxycinnamoyl derivatives	10800	18600	16300	10400	6060	8170	18900	41500	33800	12900	6400	9540
pme3246	341	179	2.72	342	[M-H]-	C00761	Coniferin	Hydroxycinnamoyl derivatives	30600000	27000000	28900000	33200000	31300000	31800000	32100000	27500000	31700000	18400000	20300000	16500000
pme3255	179	138	7.3	178	[M+H]+	C10454	Methyleugenol	Hydroxycinnamoyl derivatives	212000	196000	217000	227000	208000	157000	227000	201000	190000	199000	211000	251000
pme3443	207	177	4.43	208	[M-H]-	-	Sinapinaldehyde	Hydroxycinnamoyl derivatives	22500	13700	19500	16900	28500	23000	9520	15500	7240	6380	6780	15100
pme3456	149	131	4.12	148	[M+H]+	-	p-Coumaraldehyde	Hydroxycinnamoyl derivatives	1270000	1260000	1270000	7220000	3220000	5280000	278000	332000	157000	159000	136000	223000
pmb0426	219	190	3.78	218	[M+H]+	C08309	"5-Methoxy-N,N-dimethyltryptamine"	Tryptamine derivatives	50600	80400	66300	28400	35200	15100	82700	42400	46600	133000	208000	83600
pmb0769	485	148	3.78	484	[M+H]+	-	N-hexosyl-p-coumaroyl serotonin	Tryptamine derivatives	382000	643000	593000	835000	1290000	1130000	450000	276000	335000	737000	670000	430000
pmb0776	337	178	2.73	336	[M+H]+	-	N-Feruloyl tryptamine	Tryptamine derivatives	55800	77500	86100	50700	115000	101000	62500	38100	103000	92500	67900	83500
pme1417	161	144	2.72	160	[M+H]+	C00398	L-Tryptamine	Tryptamine derivatives	244000	148000	192000	34100	80500	43800	89600	160000	139000	131000	107000	157000
pme2786	219	160	3.23	218	[M+H]+	C00978	N-Acetyl-5-hydroxytryptamine	Tryptamine derivatives	34300000	43200000	43400000	8870000	10900000	4500000	34400000	33700000	42700000	29400000	24300000	40100000
pme2810	247	176	3.61	248	[M-H]-	C05643	6-Hydroxymelatonin	Tryptamine derivatives	48300	57900	59900	69100	74200	94500	60000	48800	63500	25100	22100	27700
pmb0037	166	121	1.45	165	[M+H]+	C06199	Hordenine	Alkaloids	70900	58000	81400	32700	43000	44100	50100	35800	62600	75000	73400	86900
pmb0782	86.1	56	1.16	85.1	[M+H]+	C01746	Piperidine	Alkaloids	17900000	24200000	26700000	6800000	17000000	7010000	14800000	17600000	20600000	28300000	34200000	35500000
pmb0785	130	128	4.64	129	[M+H]+	C06323	Isoquinoline	Alkaloids	129000	103000	86800	29000	49400	36900	35500	70800	65400	37700	42300	99400
pme0059	325	308	3.52	324	[M+H]+	C06526	Quinine	Alkaloids	48700	25700	31700	73100	28600	67800	23100	33300	29700	14500	23900	14300
pme1828	118	118	0.78	117	[M+H]+	C00719	Betaine	Alkaloids	191000	266000	346000	428000	561000	528000	389000	198000	275000	121000	161000	191000
pme2268	138	138	0.79	137	[M+H]+	C01004	Trigonelline	Alkaloids	9560000	11900000	11600000	12000000	20700000	15200000	19900000	10600000	9400000	7500000	7080000	6730000
pma0134	121	77.1	1.14	120	[M+H]+	-	D(-)-Threose	Carbohydrates	130000	216000	210000	436000	186000	357000	248000	191000	189000	206000	190000	111000
pmb0786	180	84.2	0.61	179	[M+H]+	C00329	Glucosamine	Carbohydrates	1210000	1240000	973000	1470000	1410000	1070000	1010000	882000	822000	1560000	1870000	816000
pmb2653	649	503	0.74	650	[M-H]-	-	D(+)-Melezitose O-rhamnoside	Carbohydrates	571000	739000	669000	163000	596000	328000	2180000	901000	1310000	447000	509000	512000
pmb2858	665	485	0.77	666	[M-H]-	C02052	Maltotetraose	Carbohydrates	33500	48900	38700	9660	12700	12100	80100	28800	144000	14400	13900	36000
pmb3081	289	97	1.09	290	[M-H]-	-	Glucarate O-Phosphoric acid	Carbohydrates	216000	251000	173000	282000	111000	208000	185000	299000	303000	248000	298000	251000
pmb3088	421	241	0.69	422	[M-H]-	C00689	Trehalose 6-phosphate	Carbohydrates	259000	343000	324000	415000	204000	502000	226000	232000	238000	399000	344000	336000
pme0500	503	323	0.79	504	[M-H]-	-	D(+)-Melezitose	Carbohydrates	46400	50800	52200	35600	65300	54000	97600	47200	41000	58600	49100	41700
pme0519	341	58.8	0.78	342	[M-H]-	-	D-(+)-Sucrose	Carbohydrates	5980000	7960000	6800000	10300000	7630000	8930000	5210000	4620000	4160000	8820000	7410000	7320000
pme0534	195	75.1	0.7	196	[M-H]-	C00257	Gluconic acid	Carbohydrates	2220000	2570000	2590000	749000	932000	1020000	3230000	2600000	3940000	2150000	1920000	2600000
pme1021	177	70.8	0.78	178	[M-H]-	C00198	"D-(+)-Glucono-1,5-lactone"	Carbohydrates	376000	468000	545000	274000	277000	317000	588000	472000	501000	527000	428000	448000
pme1846	179	70.9	0.76	180	[M-H]-	C00031	D(+)-Glucose	Carbohydrates	6520000	7300000	6940000	3560000	3610000	3740000	7750000	6670000	7320000	8070000	7480000	6870000
pme2019	149	58.9	0.77	150	[M-H]-	-	DL-Arabinose	Carbohydrates	7980000	9870000	9800000	7530000	8540000	9260000	9220000	8050000	8290000	9600000	10600000	8830000
pme2253	177	74.8	0.81	178	[M-H]-	C01040	L-Gulonic-γ-lactone	Carbohydrates	256000	244000	301000	183000	138000	248000	367000	264000	303000	262000	230000	234000
pme2435	163	70.8	0.82	164	[M-H]-	C01019	L-Fucose	Carbohydrates	6720000	8040000	7840000	4940000	5510000	4530000	6180000	8070000	7340000	8480000	7820000	8660000
pme2755	222	138	0.6	221	[M+H]+	C00140	N-Acetyl-D-glucosamine	Carbohydrates	18500000	14000000	17800000	14800000	12200000	12400000	15600000	13700000	12500000	14700000	17300000	21400000
pme3160	259	96.9	0.69	260	[M-H]-	C00092	D-Glucose 6-phosphate	Carbohydrates	10200000	11400000	11700000	12900000	11800000	16100000	7510000	8760000	8970000	11500000	11300000	11400000
pme3163	289	78.9	1.08	290	[M-H]-	-	D-Sedoheptuiose 7-phosphate	Carbohydrates	207000	252000	248000	200000	147000	164000	719000	386000	725000	193000	267000	261000
pme3313	259	78.8	0.97	260	[M-H]-	C00085	D-Fructose 6-phosphate	Carbohydrates	2620000	2960000	3200000	3270000	3070000	4130000	1980000	2250000	2450000	3070000	3310000	3040000
pme3705	193	72.9	0.72	194	[M-H]-	C00191	D-glucoronic acid	Carbohydrates	1930000	2530000	2760000	791000	675000	875000	5620000	2890000	3090000	1990000	1500000	1750000
pmb1530	317	300	7.28	316	[M+H]+	-	Phytocassane D	Terpenoids	42500	42700	48900	62600	108000	56200	25200	20100	29400	30800	37100	44600
pme0062	515	498	5.77	516	[M-H]-	C08796	Cucurbitacin D	Terpenoids	35600	34800	36600	9	26500	31600	40300	36500	63500	9140	5470	16300
pme2188	469	469	6.45	470	[M-H]-	C03514	Limonin	Terpenoids	3790	5110	4180	7370	6700	14300	3360	9260	6830	5590	3510	3900
pmb0789	332	315	1.14	331	[M+H]+	-	Pyridoxine O-glucoside	Vitamins	1010000	2100000	2060000	2160000	2150000	2610000	2450000	2350000	2610000	1360000	1320000	820000
pmb0800	123	80.3	1.49	122	[M+H]+	C00153	Niacinamide	Vitamins	3230000	4720000	4650000	3260000	4540000	5710000	3070000	3010000	3120000	3860000	2960000	2600000
pmb0801	346	185	1.57	345	[M+H]+	-	4-Pyridoxic acid O-hexoside	Vitamins	338000	510000	512000	501000	455000	633000	469000	686000	634000	307000	346000	256000
pmb0802	220	203	2.28	219	[M+H]+	C00864	D-Pantothenic acid	Vitamins	6560000	6770000	6720000	11400000	9540000	9790000	8270000	4950000	5370000	6220000	5150000	4500000
pmb0803	508	153	3.15	507	[M+H]+	-	Pyridoxine O-feruloyl hexoside	Vitamins	51400	123000	71700	45000	66500	51800	134000	165000	386000	9	24800	24000
pmb2648	263	147	0.71	264	[M-H]-	C00378	Thiamine	Vitamins	13500	12700	14100	27600	26200	32500	16900	16900	18500	9280	8020	7110
pme1383	170	134	1.11	169	[M+H]+	C00314	Pyridoxine	Vitamins	2290000	2360000	2480000	1700000	916000	1870000	2670000	2380000	5430000	1880000	1880000	2440000
pme1709	138	78	3.69	137	[M+H]+	-	Nicotinic Acid Methyl Ester (Methyl Nicotinate)	Vitamins	513000	459000	456000	314000	365000	306000	200000	177000	168000	106000	87100	94200
pme1949	375	255	3.17	376	[M-H]-	C00255	Riboflavin	Vitamins	32500	34000	32500	53200	41500	53800	31300	36500	27700	32500	37500	26400
pme2111	175	87	0.99	176	[M-H]-	C00072	L-ascorbate	Vitamins	22700000	29300000	29800000	9160000	12800000	8500000	46600000	51500000	35900000	34000000	44700000	34400000
pme2165	155	111	1.08	156	[M-H]-	C00295	Orotic acid	Vitamins	121000	113000	141000	72900	175000	153000	89800	104000	131000	168000	104000	107000
pme2266	245	227	3.32	244	[M+H]+	C00120	Biotin	Vitamins	426000	707000	704000	294000	372000	312000	621000	442000	766000	657000	893000	542000
pme2661	383	281	5.61	384	[M-H]-	C05443	Vitamin D3	Vitamins	42800	21700	19300	32600	33300	23500	25900	29600	25000	22900	28700	31000
pme3478	277	146	2.75	278	[M-H]-	C00831	Pantetheine	Vitamins	49500	60100	52500	25700	52900	32400	50200	40400	42300	82100	103000	75200
pma0104	369	208	3.72	368	[M+H]+	-	N-sinapoyl hydroxycoumarin	Coumarins	333000	214000	273000	359000	286000	246000	389000	309000	375000	50400	116000	213000
pmb0382	339	178	3.84	338	[M+H]+	-	O-Feruloyl 4-hydroxylcoumarin	Coumarins	5860000	4200000	3960000	7270000	7630000	6270000	3170000	3060000	2710000	5720000	5100000	6090000
pmb1178	339	178	3.21	338	[M+H]+	-	O-Feruloyl 2-hydroxylcoumarin	Coumarins	7280000	7890000	6640000	9680000	8270000	8240000	9520000	6980000	7300000	5430000	4710000	5350000
pmb1207	339	178	3.37	338	[M+H]+	-	O-Feruloyl 3-hydroxylcoumarin	Coumarins	30100	18500	38600	30500	43500	39600	35700	21300	39900	34800	22000	28900
pmb2723	485	323	3.33	486	[M-H]-	-	4-hydroxycoumarin di-glucoside	Coumarins	134000	171000	161000	66200	37300	58500	275000	441000	391000	49900	81600	45400
pmb3094	703	351	2.48	704	[M-H]-	-	Esculetin O-quinacyl esculetin O-quinic acid	Coumarins	3310	3720	1910	2560	5040	3720	5030	2870	3840	3110	4220	3840
pme0391	177	121	4.58	176	[M+H]+	C03081	4-Methylumbelliferone	Coumarins	2480000	2130000	1770000	2400000	2380000	2220000	2060000	1690000	1680000	1490000	1360000	1660000
pme2988	149	107	5.6	148	[M+H]+	C02274	"3,4-Dihydrocoumarin"	Coumarins	211000	207000	200000	432000	192000	337000	292000	195000	193000	81600	85000	83300
pme2991	191	176	4.11	192	[M-H]-	C01752	Scopoletin (7-Hydroxy-5-methoxycoumarin)	Coumarins	46200	46600	47800	57100	28700	50800	47000	44400	63200	31100	25700	52600
pme2997	163	121	4.46	162	[M+H]+	C20414	4-Hydroxycoumarin	Coumarins	239000	169000	154000	32700	25500	16300	498000	245000	319000	71900	44700	169000
pme3131	221	205	5.25	220	[M+H]+	-	"6,7-Dimethoxy-4-methylcoumarin"	Coumarins	11900	12500	9050	19000	12100	12300	12600	9240	10500	6840	7310	8880
pme3143	177	121	4.31	176	[M+H]+	-	6-Hydroxy-4-methylcoumarin	Coumarins	809000	634000	573000	581000	827000	832000	660000	514000	490000	559000	569000	592000
pme3413	147	91	5.1	146	[M+H]+	C05851	Coumarin	Coumarins	50500	41200	40100	63600	56800	46300	62500	48900	61400	34100	30100	19900
pme3416	177	133	3.19	178	[M-H]-	C09263	"Esculetin (6,7-dihydroxycoumarin)"	Coumarins	3490000	3570000	3810000	2350000	1360000	2610000	5440000	4670000	5290000	1180000	1110000	1050000
pme3425	209	194	3.57	208	[M+H]+	C09265	"6-Methoxy-7,8-DihydroxyCoumarin"	Coumarins	600000	609000	634000	880000	871000	816000	453000	671000	743000	272000	291000	301000
pme3428	339	177	2.71	340	[M-H]-	C09264	"Esculin (6,7-Dihydroxycoumarin-6-glucoside)"	Coumarins	5570000	5270000	5500000	6640000	3960000	5830000	5260000	8510000	8580000	2850000	4570000	2130000
pme3564	179	179	3.31	178	[M+H]+	C03093	Daphnetin	Coumarins	620000	644000	610000	286000	196000	257000	1170000	1000000	1250000	188000	190000	204000
pma1751	286	124	2.03	285	[M+H]+	-	Nicotinic acid-hexoside	Nicotinic acid derivatives	1310000	2820000	2930000	8050000	7130000	8100000	2610000	3600000	2150000	871000	1050000	526000
pma3101	256	124	0.8	255	[M+H]+	C05841	Nicotinate ribonucleoside	Nicotinic acid derivatives	2990000	4240000	4380000	2760000	2800000	3710000	9190000	5830000	9680000	2440000	2320000	3060000
pme0491	138	94	1.42	139	[M-H]-	C01020	6-hydroxynicotinic acid	Nicotinic acid derivatives	24000	18800	15000	16800	26400	24700	13500	15200	7660	20500	19000	19500
pme0496	122	77.9	1.14	123	[M-H]-	C00253	Nicotinic acid	Nicotinic acid derivatives	10500	7850	8760	5500	10300	13500	10000	6110	6460	8380	6200	9960
pme1496	267	252	6.27	268	[M-H]-	C00858	Formononetin (4'-O-methyldaidzein)	Isoflavone	7880	9110	9560	10700	20500	16100	7150	3240	9	5480	6990	3690
pme1578	271	215	5.45	270	[M+H]+	C06563	"Genistein (4',5,7-Trihydroxyisoflavone)"	Isoflavone	17400	26500	37500	8580	16900	21300	38300	49600	79500	24000	14700	26000
pme1587	417	255	3.52	416	[M+H]+	C10216	Daidzein 7-O-glucoside (Daidzin)	Isoflavone	889000	843000	906000	429000	291000	1160000	196000	314000	529000	3060000	106000	752000
pme3208	445	282	3.51	446	[M-H]-	C16195	Glycitin	Isoflavone	27800	35600	38700	21000	26700	24400	28500	22900	104000	25600	10500	15400
pme3209	431	269	3.93	432	[M-H]-	C09126	Genistein 7-O-Glucoside (Genistin)	Isoflavone	20300	19000	20900	14400	12700	13400	24900	29200	26200	38500	40400	45700
pme3230	283	268	5.01	284	[M-H]-	C01562	Calycosin	Isoflavone	93600	96500	90000	104000	69000	118000	262000	285000	331000	101000	107000	94300
pme3252	285	285	5.02	284	[M+H]+	C14536	Glycitein	Isoflavone	18300	19600	19900	24600	15700	23300	9730	22100	14900	25900	27300	18400
pme3263	269	225	4.37	270	[M-H]-	C02495	2'-Hydroxydaidzein	Isoflavone	9920	13100	12900	11600	8760	13100	13300	17400	14800	12800	9290	9980
pme3292	283	268	6.95	284	[M-H]-	C10521	Prunetin	Isoflavone	20200	19600	18000	9780	6690	17800	51300	16800	10600	6320	8830	7600
pme3399	445	283	5.05	446	[M-H]-	C05376	Sissotrin	Isoflavone	7880	7590	8570	7680	6140	8440	13400	11000	28800	9690	7040	15800
pme3502	429	267	4.54	430	[M-H]-	C10509	Formononetin 7-O-glucoside (Ononin)	Isoflavone	90400	109000	96200	149000	83300	103000	59500	87500	58700	134000	148000	101000
pmb0312	176	133	3.63	175	[M+H]+	-	5-methoxyindole-3-carbaldehyde	Indole derivatives	119000	97700	77300	28100	131000	82900	115000	192000	166000	25800	41800	37000
pmb0812	127	81.2	2.82	126	[M+H]+	C02835	Imidazole-4-acetate	Indole derivatives	494000	444000	545000	374000	311000	438000	539000	363000	368000	565000	539000	581000
pmb0818	206	148	2.48	205	[M+H]+	C05660	Methoxyindoleacetic acid	Indole derivatives	17000000	18600000	18000000	6590000	10500000	6180000	16400000	20600000	20900000	18800000	23300000	28400000
pmb0819	157	130	2.45	156	[M+H]+	C02938	3-Indoleacetonitrile	Indole derivatives	323000	169000	171000	82800	111000	69200	159000	151000	165000	196000	199000	313000
pmb1096	118	58.2	2.47	117	[M+H]+	C00463	Indole	Indole derivatives	10900000	15000000	14600000	6830000	9750000	6830000	12500000	15400000	16000000	16300000	19400000	17900000
pmc0682	133	105	4.16	132	[M+H]+	-	4-Aminoindole	Indole derivatives	1840000	1790000	1640000	1050000	1000000	1360000	1910000	2570000	1710000	885000	957000	969000
pme0541	160	116	4.99	161	[M-H]-	-	Indole-2-carboxylic acid	Indole derivatives	12400	18200	18000	14600	14700	16600	20100	17400	11200	28400	22200	28700
pme2244	190	130	5.27	189	[M+H]+	-	3-Indolepropionic acid	Indole derivatives	87500	90900	102000	86700	76500	126000	76400	80100	84700	47100	68500	32100
pme2607	192	115	3.04	191	[M+H]+	C05635	5-Hydroxyindole-3-acetic acid	Indole derivatives	27000	30600	35800	12000	27700	22600	60800	64900	43300	42600	27200	26300
pme2720	144	126	4.49	145	[M-H]-	C08493	Indole-3-carboxaldehyde	Indole derivatives	40500	42300	45800	21000	25600	22000	29100	43300	39300	34500	30500	53500
pme2836	178	160	2.86	177	[M+H]+	-	5-Hydroxytryptophol	Indole derivatives	415000	401000	301000	247000	383000	234000	149000	292000	196000	672000	885000	776000
pma3649	132	86.2	0.99	131	[M+H]+	C00430	5-Aminolevulinate	Organic acids	9840000	14800000	13500000	2640000	8750000	3560000	8100000	10700000	12800000	14700000	21600000	20700000
pma6281	145	74	0.73	146	[M-H]-	-	Methylglutaric acid	Organic acids	145000	133000	252000	111000	238000	153000	92000	203000	159000	330000	390000	318000
pmb0829	98.9	81.1	0.89	97.9	[M+H]+	C00009	Phosphoric acid	Organic acids	5730000	9730000	10400000	5850000	11600000	12700000	9020000	6920000	11000000	9940000	10400000	8530000
pmb2497	197	135	0.7	198	[M-H]-	C05584	4-Hydroxy-3-methoxymandelate	Organic acids	40400	37400	44600	23500	28000	40300	38900	35600	31500	52300	45800	42800
pmb2657	289	191	0.69	290	[M-H]-	C03406	Argininosuccinate	Organic acids	289000	313000	296000	675000	419000	625000	130000	206000	175000	273000	356000	244000
pmb2826	147	85	0.92	148	[M-H]-	C00815	Citramalate	Organic acids	9450000	11400000	11000000	3690000	3640000	3070000	4400000	6300000	4230000	6030000	7530000	6840000
pmb3099	153	78.9	1.61	154	[M-H]-	C06608	Diethyl phosphate	Organic acids	912000	1120000	1050000	1240000	1370000	1380000	1340000	1290000	1720000	1720000	1540000	1340000
pmb3101	175	131	2.74	176	[M-H]-	C02504	2-Isopropylmalate	Organic acids	3100000	3330000	3550000	3350000	2660000	3880000	4300000	2680000	4920000	2490000	3160000	2280000
pme0049	110	64.9	0.76	109	[M+H]+	C00519	2-Aminoethanesulfinic acid	Organic acids	425000	627000	648000	887000	753000	637000	715000	601000	653000	599000	517000	352000
pme0207	103	103	1.39	104	[M-H]-	-	3-Hydroxybutyrate	Organic acids	119000	61300	88700	281000	187000	280000	75400	63300	65900	18900	22800	58400
pme0233	188	144	2.71	189	[M-H]-	C01717	Kynurenic acid	Organic acids	482000	338000	406000	9	9	9	365000	1770000	506000	9	9	9
pme0237	183	137	4.63	182	[M+H]+	-	"Ethyl 3,4-Dihydroxybenzoate (Ethyl protocatechuate)"	Organic acids	178000	158000	125000	113000	75400	98500	132000	90500	80500	227000	243000	202000
pme0238	113	94.9	2.24	112	[M+H]+	-	2–furanoic acid	Organic acids	80200	57200	71900	26000	81100	54100	64900	47800	71700	47400	46100	39300
pme0244	147	91	2.56	146	[M+H]+	C06104	Adipic acid	Organic acids	129000	145000	137000	142000	124000	134000	51600	89800	84100	261000	274000	163000
pme0250	187	125	4.43	188	[M-H]-	C08261	Azelaic Acid	Organic acids	11600000	12300000	12500000	7670000	6760000	14500000	12100000	22800000	18000000	7880000	9450000	7070000
pme0266	201	139	5.02	202	[M-H]-	C08277	Sebacate	Organic acids	13700	14700	15000	7010	6370	19400	13200	33200	31000	4600	5720	4660
pme0267	131	86.9	2.08	132	[M-H]-	-	2-Methylsuccinic acid	Organic acids	371000000	375000000	381000000	210000000	226000000	222000000	162000000	180000000	151000000	183000000	177000000	200000000
pme0269	229	167	6.12	230	[M-H]-	C02678	Dodecanedioic aicd	Organic acids	12500	12300	13000	30500	15900	28400	7470	13300	10800	9280	6900	8340
pme0271	115	97.9	1.26	116	[M-H]-	C01384	Maleic acid	Organic acids	15000	13200	12100	13700	11500	15100	20000	13100	12500	12700	13000	11700
pme0274	132	76.9	1	131	[M+H]+	C02378	6-Aminocaproic acid	Organic acids	11900000	16900000	15700000	2870000	9700000	3810000	9200000	12000000	14300000	16400000	24500000	24200000
pme0275	115	97.9	1.97	116	[M-H]-	-	4-Oxopentanoate	Organic acids	38200	58000	50500	27600	19800	42800	37200	34400	54100	35300	44400	57800
pme0281	165	121	3	166	[M-H]-	C06337	Terephthalic acid	Organic acids	3530000	3860000	3860000	5040000	8800000	5910000	3180000	3060000	2990000	2320000	2670000	2570000
pme0282	165	76.9	2.98	166	[M-H]-	C01606	Phthalic acid	Organic acids	404000	480000	459000	578000	1030000	724000	376000	355000	332000	244000	285000	291000
pme0285	146	85.9	0.77	145	[M+H]+	C01035	4-Guanidinobutyric acid	Organic acids	1010000	1340000	1380000	659000	1240000	886000	1660000	1300000	2010000	1250000	1150000	1020000
pme0286	131	85	3.48	132	[M-H]-	-	2-Hydroxyisocaproic acid	Organic acids	20300	17600	12700	15300	20600	7430	8130	9860	17800	19100	15200	48700
pme0289	151	78.8	5.92	150	[M+H]+	-	4-Ethylbenzoic acid	Organic acids	113000	88200	84400	22400	37700	18500	33500	39100	24700	26400	40000	37900
pme0291	160	114	3.03	159	[M+H]+	-	Dl-2-Aminooctanoic acid	Organic acids	66500	55100	28000	32900	70900	61700	45300	135000	57000	81700	123000	59100
pme0292	195	121	3.9	196	[M-H]-	-	"(3,4-Dimethoxyphenyl) acetic acid"	Organic acids	24900	29200	32800	17300	18800	30200	40900	58500	46500	7560	12900	11000
pme0397	173	92.9	0.94	174	[M-H]-	C00493	Shikimic acid	Organic acids	112000	121000	133000	223000	200000	325000	62900	117000	62800	69400	66300	80500
pme0486	117	100	1.32	118	[M-H]-	C02170	Methylmalonic acid	Organic acids	7950000	7840000	8260000	4950000	3730000	5900000	8540000	7970000	8620000	4100000	4480000	5020000
pme1218	124	77.8	1.21	123	[M+H]+	C10164	2-Picolinic acid	Organic acids	127000	163000	183000	82800	107000	144000	233000	202000	252000	119000	154000	84300
pme1292	167	122	2.26	168	[M-H]-	C00544	Homogentisic acid	Organic acids	195000	209000	208000	32700	35800	40000	619000	231000	431000	199000	132000	353000
pme1683	477	258	2.25	476	[M+H]+	C12276	D-Pantothenic dcid	Organic acids	6790	6280	10300	18300	10800	12700	25900	5690	10300	6930	5030	14000
pme1711	117	99.9	2.09	118	[M-H]-	-	3-Hydroxy-3-methyl butyric acid	Organic acids	288000	280000	294000	143000	310000	197000	351000	214000	389000	226000	239000	303000
pme1730	117	99.8	0.73	118	[M-H]-	-	D-Erythronolactone	Organic acids	246000	262000	265000	250000	172000	227000	290000	271000	274000	298000	243000	226000
pme1820	151	107	3.25	152	[M-H]-	C00642	p–Hydroxyphenyl acetic acid	Organic acids	62900	83600	73500	16000	13900	15300	57000	80300	91900	14500	21900	16300
pme1830	117	99.9	1.31	118	[M-H]-	C00042	Succinic acid	Organic acids	8220000	8230000	9100000	4950000	3810000	6120000	8880000	7600000	9910000	4190000	4870000	5610000
pme1851	130	88	0.93	131	[M-H]-	C00300	Creatine	Organic acids	115000	119000	139000	89700	135000	121000	145000	189000	156000	97300	86400	136000
pme1936	114	114	0.57	113	[M+H]+	C00791	Creatinine	Organic acids	667000	699000	709000	736000	716000	635000	692000	636000	596000	682000	654000	740000
pme1966	126	126	0.84	125	[M+H]+	C00245	2-Aminoethanesulfonic acid	Organic acids	64800	82300	70600	40700	43500	79300	92100	121000	90800	52300	60800	59400
pme1977	173	83	3.82	174	[M-H]-	C08278	Suberic acid	Organic acids	887000	991000	1030000	549000	754000	596000	198000	227000	180000	2980000	2560000	1550000
pme2009	149	72.8	1.08	150	[M-H]-	-	L-(+)-Tartaric acid	Organic acids	870000	1160000	1130000	668000	525000	615000	630000	782000	611000	937000	913000	981000
pme2033	133	70.8	0.97	134	[M-H]-	C00497	L(-)-Malic acid	Organic acids	4710000	5350000	4860000	2550000	2880000	2910000	8930000	4960000	6840000	5040000	4180000	7250000
pme2050	191	131	0.84	192	[M-H]-	C00158	Citric acid	Organic acids	2830000	3400000	3200000	1940000	2530000	1940000	2400000	2950000	2080000	4110000	4200000	4590000
pme2129	131	68.9	3.51	132	[M-H]-	-	(S)-(-)-2-Hydroxyisocaproic acid	Organic acids	165000	170000	169000	99500	181000	120000	106000	103000	164000	187000	200000	352000
pme2169	115	97.9	1.11	116	[M-H]-	C00122	Fumaric acid	Organic acids	4860000	5120000	5230000	4990000	5060000	4400000	6190000	5630000	5450000	6280000	5460000	6450000
pme2241	129	84.9	1.65	130	[M-H]-	C02226	Citraconic acid	Organic acids	53800000	58100000	57000000	27400000	30300000	25700000	10100000	17800000	13000000	15200000	16400000	18500000
pme2362	151	105	2.91	152	[M-H]-	C01984	Mandelic acid	Organic acids	8830	12800	12900	16200	13200	17100	18900	10400	12800	15900	15200	14900
pme2380	145	80.8	1.13	146	[M-H]-	-	A-Ketoglutaric acid	Organic acids	17500000	17000000	19200000	11700000	22500000	18700000	33400000	28800000	29600000	20400000	23200000	11900000
pme2550	173	137	0.75	174	[M-H]-	C00417	Cis-Aconitic acid	Organic acids	18600	30600	30700	68300	47100	78500	17900	22900	15700	19400	16700	14800
pme2589	159	58.8	1.17	160	[M-H]-	C00322	Oxoadipic acid	Organic acids	47600000	58900000	53000000	43600000	49700000	42300000	64400000	62900000	58800000	60300000	60700000	58600000
pme2598	167	139	2.43	168	[M-H]-	-	"3,4-Dihydroxybenzeneacetic acid"	Organic acids	64500	89000	104000	52000	73900	62800	109000	74300	102000	82200	33700	57700
pme2603	152	108	2.67	153	[M-H]-	C00632	3-Hydroxyanthranilic acid	Organic acids	68700	65400	52700	39000	44000	39100	40200	53900	49300	44900	77600	77500
pme2702	144	102	1.62	145	[M-H]-	C02946	4-Acetamidobutyric acid	Organic acids	167000	220000	195000	99800	255000	121000	151000	232000	139000	163000	178000	288000
pme2706	153	109	2.64	154	[M-H]-	C00196	"2,3-Dihydroxybenzoic acid"	Organic acids	802000	899000	890000	196000	157000	161000	1210000	1060000	1480000	226000	258000	253000
pme2761	161	161	1.11	162	[M-H]-	C01127	4-Hydroxy-2-oxoglutaric acid	Organic acids	259000	330000	287000	263000	241000	237000	395000	325000	398000	294000	310000	311000
pme2903	137	92.5	3.05	138	[M-H]-	C00156	4-Hydroxybenzoic acid	Organic acids	874000	935000	899000	279000	283000	293000	1670000	3230000	3140000	648000	887000	728000
pme2935	115	97.9	2.15	116	[M-H]-	C06255	2-Oxovaleric acid	Organic acids	30900	28000	32700	32000	45200	36800	35600	36200	31400	23500	20200	35300
pme3009	175	98.9	0.59	174	[M+H]+	-	trans-Citridic acid	Organic acids	70600	68900	65900	163000	68200	112000	88100	143000	104000	44700	48200	37200
pme3011	104	87	0.77	103	[M+H]+	C00334	γ-aminobutyric acid	Organic acids	1280000	2020000	2030000	588000	648000	642000	1550000	1400000	1650000	3090000	3510000	2710000
pme3034	131	86.9	1.89	132	[M-H]-	-	ethylmalonate	Organic acids	58900	60100	70700	52000	79500	66800	63200	83200	62000	80800	99400	80100
pme3069	556	371	10.2	555	[M+H]+	C05122	Taurocholic acid	Organic acids	383000	552000	567000	480000	561000	566000	608000	624000	534000	606000	580000	517000
pme3083	164	92	3.84	165	[M-H]-	-	2-(Formylamino)benzoic acid	Organic acids	9330000	10500000	10700000	30700000	28400000	32600000	4420000	4270000	3930000	999000	866000	1260000
pme3096	118	73.9	1.32	119	[M-H]-	C00872	Aminomalonic acid	Organic acids	252000	278000	272000	148000	128000	155000	276000	312000	353000	146000	150000	197000
pme3154	147	58.8	1.3	148	[M-H]-	-	(Rs)-Mevalonic acid	Organic acids	1000000	1140000	1240000	355000	364000	250000	744000	654000	701000	525000	714000	620000
pme3207	141	58.7	0.69	142	[M-H]-	-	"trans,trans-Muconic acid"	Organic acids	6530000	8350000	8910000	17300000	10700000	16900000	12300000	9240000	10100000	7030000	7300000	5910000
pme3309	145	101	2.63	146	[M-H]-	-	2-Methylglutaric acid	Organic acids	459000	528000	545000	332000	320000	313000	247000	132000	159000	1440000	1410000	930000
pme3346	131	70.8	2.63	132	[M-H]-	-	5-hydroxyhexanoic acid	Organic acids	250000	294000	288000	278000	215000	314000	350000	209000	379000	196000	276000	191000
pme3719	165	74.9	0.95	166	[M-H]-	-	D-Xylonic acid	Organic acids	21200000	25400000	26100000	17000000	23500000	22400000	35500000	30900000	34200000	19600000	17200000	19100000
pmb0165	494	477	8.48	493	[M+H]+	-	LysoPC 16:1	Lipids_Glycerophospholipids	51600	57700	63400	81000	45300	86200	39200	46500	74400	16900	21700	42100
pmb0848	494	185	7.82	493	[M+H]+	-	LysoPC 16:1 (2n isomer)	Lipids_Glycerophospholipids	1650000	2230000	2280000	860000	1430000	742000	2890000	1610000	3050000	2410000	2050000	4200000
pmb0852	520	502	8.36	519	[M+H]+	-	LysoPC 18:2	Lipids_Glycerophospholipids	19000000	28400000	27700000	39100000	27700000	33700000	19200000	27100000	25300000	18800000	15300000	16800000
pmb0854	518	460	8.74	517	[M+H]+	-	LysoPC 18:3	Lipids_Glycerophospholipids	5460000	9360000	10000000	8210000	7100000	11700000	11700000	18200000	16200000	10000000	8520000	7710000
pmb0855	496	478	8.74	495	[M+H]+	-	LysoPC 16:0	Lipids_Glycerophospholipids	42300000	64700000	63000000	64800000	56300000	84300000	84100000	127000000	106000000	67400000	54100000	52300000
pmb0859	522	185	8.86	521	[M+H]+	-	LysoPC 18:1 (2n isomer)	Lipids_Glycerophospholipids	10000000	15000000	15100000	9580000	8110000	6820000	15500000	16300000	16900000	21000000	16400000	21800000
pmb0862	440	423	6.71	439	[M+H]+	-	LysoPC 12:1	Lipids_Glycerophospholipids	8480	15800	16300	9120	7930	10500	11100	10000	15100	11300	19500	16800
pmb0863	492	185	7.29	491	[M+H]+	-	LysoPC 16:2 (2n isomer)	Lipids_Glycerophospholipids	236000	328000	303000	142000	224000	145000	380000	294000	516000	229000	183000	639000
pmb0864	426	286	7.63	425	[M+H]+	-	LysoPE 14:0	Lipids_Glycerophospholipids	643000	696000	672000	233000	193000	335000	950000	1030000	951000	855000	865000	783000
pmb0865	518	500	7.67	517	[M+H]+	-	LysoPC 18:3 (2n isomer)	Lipids_Glycerophospholipids	14600000	24200000	23300000	18700000	24500000	16000000	22100000	20300000	27100000	24200000	18900000	32700000
pmb0866	468	451	7.68	467	[M+H]+	-	LysoPC 14:0	Lipids_Glycerophospholipids	1160000	1550000	1560000	766000	929000	1010000	2290000	1750000	1830000	1310000	1290000	1260000
pmb0873	520	125	8.19	519	[M+H]+	-	LysoPC 18:2 (2n isomer)	Lipids_Glycerophospholipids	14800000	25100000	25400000	31300000	26600000	26700000	21000000	19800000	28900000	24200000	19100000	33500000
pmb0874	479	338	8.32	478	[M+H]+	-	LysoPE 18:2 (2n isomer)	Lipids_Glycerophospholipids	6600000	8330000	8110000	6970000	2920000	5550000	3500000	5980000	6410000	6460000	4750000	6630000
pmb0882	522	126	9.04	521	[M+H]+	-	LysoPC 18:1	Lipids_Glycerophospholipids	2190000	3900000	3880000	2260000	2070000	1860000	2730000	3320000	2760000	4400000	3970000	3230000
pmb0883	482	342	9.8	481	[M+H]+	-	LysoPE 18:0	Lipids_Glycerophospholipids	14700	22700	22000	49800	15900	112000	35700	117000	84100	73100	49800	25400
pmb2228	538	185	6.87	537	[M+H]+	-	LysoPC 19:0	Lipids_Glycerophospholipids	8480	9170	9220	14900	8560	7400	9710	9790	17400	8290	8020	8990
pmb2260	480	185	7.66	479	[M+H]+	-	LysoPC 15:1	Lipids_Glycerophospholipids	59700	96000	99100	122000	149000	147000	76800	77400	84300	67100	67100	87500
pmb2319	482	185	8.2	481	[M+H]+	-	LysoPC 15:0	Lipids_Glycerophospholipids	448000	636000	622000	216000	247000	266000	707000	880000	831000	690000	611000	787000
pmb2388	524	507	8.84	523	[M+H]+	-	LysoPC 18:0 (2n isomer)	Lipids_Glycerophospholipids	591000	1040000	1050000	594000	520000	484000	1050000	1060000	1210000	1550000	1130000	1440000
pmb2406	510	510	9.29	509	[M+H]+	-	LysoPC 17:0	Lipids_Glycerophospholipids	244000	419000	430000	371000	324000	658000	739000	1820000	1140000	543000	443000	333000
pmb3117	452	255	8.69	453	[M-H]-	-	LysoPE 16:0	Lipids_Glycerophospholipids	3550000	4290000	4520000	3680000	1980000	4400000	5890000	9110000	10300000	12200000	8370000	5560000
pmb3121	478	281	8.99	479	[M-H]-	-	LysoPE 18:1	Lipids_Glycerophospholipids	354000	435000	482000	99600	70700	111000	187000	276000	322000	577000	464000	450000
pmb3132	478	281	8.81	479	[M-H]-	-	LysoPE 18:1 (2n isomer)	Lipids_Glycerophospholipids	2160000	2480000	2680000	410000	348000	286000	2290000	2420000	3270000	5040000	3970000	5800000
pmc0960	544	544	8.89	543	[M+H]+	-	LysoPC 20:4	Lipids_Glycerophospholipids	3590000	5960000	6590000	3130000	2880000	2670000	5760000	6030000	7620000	8110000	6390000	9180000
pmd0130	468	451	7.5	467	[M+H]+	-	LysoPC 14:0 (2n isomer)	Lipids_Glycerophospholipids	455000	607000	584000	114000	133000	133000	1290000	526000	957000	339000	312000	624000
pmd0132	496	478	8.57	495	[M+H]+	-	LysoPC 16:0 (2n isomer)	Lipids_Glycerophospholipids	10800000	15600000	14900000	8230000	8520000	8920000	20700000	21500000	32200000	11900000	8250000	16600000
pmd0136	524	507	9.69	523	[M+H]+	-	LysoPC 18:0	Lipids_Glycerophospholipids	585000	935000	859000	760000	624000	1280000	2400000	4380000	4510000	1030000	633000	799000
pmd0144	550	245	9.81	549	[M+H]+	-	LysoPC 20:1 (2n isomer)	Lipids_Glycerophospholipids	1670000	2420000	2310000	128000	84000	129000	835000	750000	1210000	6910000	4780000	5980000
pmd0145	550	245	9.9	549	[M+H]+	-	LysoPC 20:1	Lipids_Glycerophospholipids	1760000	2460000	2420000	139000	93200	122000	883000	761000	1280000	7220000	5330000	6330000
pmd0158	424	286	7.37	425	[M-H]-	-	LysoPE 14:0 (2n isomer)	Lipids_Glycerophospholipids	20700	22100	23000	6170	5570	7790	38800	19300	31300	15000	14800	24100
pmd0160	452	255	8.55	453	[M-H]-	-	LysoPE 16:0 (2n isomer)	Lipids_Glycerophospholipids	343000	427000	435000	357000	199000	412000	490000	575000	816000	538000	369000	456000
pmb0149	351	260	6.62	350	[M+H]+	-	MAG (18:4) isomer1	Lipids_Glycerolipids	168000	139000	116000	222000	169000	145000	140000	139000	236000	37000	53000	121000
pmb0159	696	696	7.53	695	[M+H]+	-	DGMG (18:2) isomer2	Lipids_Glycerolipids	974000	1110000	1030000	720000	441000	855000	1260000	1390000	2050000	504000	582000	1270000
pmb0160	353	262	7.53	352	[M+H]+	-	MAG (18:3) isomer5	Lipids_Glycerolipids	20800000	19600000	19900000	13000000	8670000	14300000	23000000	25800000	37400000	9030000	11500000	22900000
pmb0161	696	338	8.05	695	[M+H]+	-	DGMG (18:2) isomer1	Lipids_Glycerolipids	3020000	3800000	3490000	937000	941000	1350000	5880000	3910000	8750000	1350000	1450000	3380000
pmb0163	696	696	8.24	695	[M+H]+	-	DGMG (18:2) isomer3	Lipids_Glycerolipids	536000	656000	635000	324000	331000	523000	535000	368000	670000	121000	158000	227000
pmb0164	355	264	8.38	354	[M+H]+	-	MAG (18:2) isomer1	Lipids_Glycerolipids	454000	514000	471000	316000	256000	252000	310000	227000	386000	816000	844000	650000
pmb0296	357	340	8.8	356	[M+H]+	-	MAG (18:1) isomer2	Lipids_Glycerolipids	1860000	1880000	2010000	139000	146000	151000	3600000	2370000	4850000	959000	1180000	2350000
pmb0890	355	338	10.5	354	[M+H]+	-	MAG (18:2)	Lipids_Glycerolipids	22300000	21600000	19500000	8330000	27400000	19600000	28600000	25000000	34600000	20600000	19300000	14000000
pmb1562	351	260	7.75	350	[M+H]+	-	MAG (18:4) isomer3	Lipids_Glycerolipids	241000	220000	222000	77600	125000	164000	176000	239000	401000	151000	147000	109000
pmb1605	353	336	8.55	352	[M+H]+	-	MAG (18:3) isomer3	Lipids_Glycerolipids	22100000	23500000	24800000	33300000	25800000	29100000	10700000	13500000	14600000	8310000	9400000	13900000
pmb1626	534	263	9.15	533	[M+H]+	-	MGMG (18:2) isomer1	Lipids_Glycerolipids	3140000	6260000	6450000	6120000	6560000	9800000	3960000	6390000	5530000	3360000	2830000	3560000
pmb1656	353	174	9.85	352	[M+H]+	-	MAG (18:3) isomer4	Lipids_Glycerolipids	518000	593000	653000	158000	629000	395000	748000	615000	809000	605000	661000	526000
pmb2251	694	336	7.53	693	[M+H]+	-	DGMG (18:1)	Lipids_Glycerolipids	6470000	7450000	7000000	4660000	2930000	5690000	8570000	9810000	13600000	3500000	4130000	8300000
pmb2325	353	262	8.33	352	[M+H]+	-	MAG (18:3) isomer2	Lipids_Glycerolipids	12300000	13700000	13200000	14800000	11400000	12900000	14300000	11400000	19500000	9080000	10700000	17500000
pmb2363	357	340	8.69	356	[M+H]+	-	MAG (18:1) isomer1	Lipids_Glycerolipids	1870000	1940000	2010000	147000	155000	169000	3670000	2310000	4920000	991000	1140000	2490000
pmb2383	534	338	8.99	533	[M+H]+	-	MGMG (18:2) isomer2	Lipids_Glycerolipids	803000	1540000	1400000	636000	731000	593000	2150000	1080000	3780000	810000	865000	1540000
pmb2444	353	262	10	352	[M+H]+	-	MAG (18:3) isomer1	Lipids_Glycerolipids	11200000	12100000	12800000	1220000	5990000	3410000	10100000	8210000	16500000	11100000	8290000	5790000
pma0461	277	157	8.47	276	[M+H]+	-	"14,15-Dehydrocrepenynic acid"	Lipids_Fatty acids	4970000	6660000	7070000	3550000	8410000	5010000	5700000	5890000	9360000	7300000	5890000	5260000
pma3606	295	180	9.18	294	[M+H]+	-	"9-Hydroxy-(10E,12Z,15Z)-octadecatrienoic acid"	Lipids_Fatty acids	628000	1000000	1040000	579000	1210000	1410000	723000	1450000	896000	960000	531000	474000
pmb0128	213	97.3	4.63	212	[M+H]+	-	delta-Tridecalactone	Lipids_Fatty acids	115000	110000	89600	65200	45300	70600	479000	133000	180000	40300	44900	45300
pmb0885	291	274	6.65	290	[M+H]+	-	"4-oxo-9Z,11Z,13E,15E-octadecatetraenoic acid"	Lipids_Fatty acids	22100	32300	25800	41000	57000	37600	8700	16700	14600	29000	24300	31900
pmb0889	279	202	8.91	278	[M+H]+	C08364	Punicic acid	Lipids_Fatty acids	688000	1030000	1020000	532000	1040000	1040000	882000	1060000	1970000	519000	434000	378000
pmb1574	277	138	8.04	276	[M+H]+	-	Octadecadien-6-ynoic acid	Lipids_Fatty acids	692000	915000	972000	738000	1030000	1130000	797000	1080000	1390000	544000	491000	404000
pmb1650	279	149	9.64	278	[M+H]+	-	"Octadeca-11E,13E,15Z-trienoic acid"	Lipids_Fatty acids	2960000	4800000	4800000	3600000	4810000	5790000	4150000	4130000	4060000	4810000	5670000	4740000
pmb2640	199	181	9.62	200	[M-H]-	C02679	Lauric acid (C12:0)	Lipids_Fatty acids	84600	96300	103000	48100	76100	64300	152000	117000	171000	73600	77900	77600
pmb2643	225	207	10	226	[M-H]-	C08322	Myristoleic acid (C14:1)	Lipids_Fatty acids	25600	32400	34300	17100	17000	15400	36200	33000	46100	40100	38200	32200
pmb2778	295	183	8.92	296	[M-H]-	-	"9,10-EODE"	Lipids_Fatty acids	26600000	30400000	32300000	17400000	33500000	34800000	26800000	33400000	62200000	13900000	13400000	13100000
pmb2786	293	275	8.37	294	[M-H]-	-	9-HOTrE	Lipids_Fatty acids	1400000	1500000	1530000	2490000	2240000	2720000	932000	1180000	2010000	893000	780000	864000
pmb2787	293	250	9.12	294	[M-H]-	-	9-KODE	Lipids_Fatty acids	459000	525000	536000	238000	385000	368000	577000	844000	1710000	380000	241000	329000
pmb2791	309	291	7.5	310	[M-H]-	-	9-HpOTrE	Lipids_Fatty acids	929000	907000	931000	475000	677000	648000	515000	704000	692000	374000	307000	289000
pmb2792	293	193	7.77	294	[M-H]-	-	13-HOTrE(r)	Lipids_Fatty acids	500000	507000	507000	216000	210000	252000	270000	232000	230000	203000	213000	246000
pmb2799	295	278	9.7	296	[M-H]-	-	"12,13-EODE"	Lipids_Fatty acids	1280000	1590000	1680000	845000	1390000	1290000	1240000	1530000	3300000	1430000	1140000	1400000
pmb2804	311	293	7.82	312	[M-H]-	C04717	13-HPODE	Lipids_Fatty acids	16500000	16900000	16300000	6520000	12700000	21200000	16500000	30000000	40600000	4180000	5850000	3500000
pmb5304	277	234	10.6	278	[M-H]-	C06427	α-Linolenic acid	Lipids_Fatty acids	54800	55100	57500	39700	63500	55600	57500	63900	65000	62000	48300	36200
pme2827	239	223	6.74	240	[M-H]-	C00517	Palmitaldehyde	Lipids_Fatty acids	40000000	60400000	62900000	7430000	5260000	5120000	5150000	7530000	6130000	5610000	5060000	10700000
