# Supplementary material for: Integrated metabolic profiling and transcriptome analysis of pigment accumulation in diverse petal tissues in the lily cultivar ‘Vivian’
Source: BMC Plant Biol. 2020 Sep 29;20:446. doi: 10.1186/s12870-020-02658-z (PMC7526134; doi:10.1186/s12870-020-02658-z)
Supplement: Supplementary file 9 — Additional file 9: Table S2. Statistics of RNA-Seq data. [file 12870_2020_2658_MOESM9_ESM.xlsx]

## Sheet: Sheet1
	Table S2. Statistics of RNA-Seq data
stages	Sample ID	Reads No.	Bases (bp)	Q20 (%)	Q30 (%)	Clean Reads No.	Clean Data (bp)	Clean Reads %	Clean Data %
S1	S1a	42424590	6406113090	97.59	93.98	42298118	6371110466	99.7	99.45
	S1b	40802884	6161235484	97.43	93.72	40657608	6121658696	99.64	99.35
	S1c	45280204	6837310804	97.52	93.93	45124006	6793200268	99.65	99.35
S2	S2a	42494620	6416687620	97.43	93.71	42344278	6376150242	99.64	99.36
	S2b	46240506	6982316406	97.37	93.61	46070086	6936827592	99.63	99.34
	S2c	45386468	6853356668	97.61	94.1	45238830	6811934392	99.67	99.39
S3	S3a	41653098	6289617798	97.62	94.15	41517188	6250210796	99.67	99.37
	S3b	41793950	6310886450	97.58	94.04	41655386	6270953856	99.66	99.36
	S3c	43004120	6493622120	97.55	93.96	42862312	6455015370	99.67	99.4
X	Xa	44825560	6768659560	97.34	93.52	44673618	6727829606	99.66	99.39
	Xb	42771058	6458429758	97.42	93.74	42603022	6416226702	99.6	99.34
	Xc	44242894	6680676994	97.53	93.97	44089116	6640444024	99.65	99.39
