# Supplementary material for: Integrated metabolic profiling and transcriptome analysis of pigment accumulation in diverse petal tissues in the lily cultivar ‘Vivian’
Source: BMC Plant Biol. 2020 Sep 29;20:446. doi: 10.1186/s12870-020-02658-z (PMC7526134; doi:10.1186/s12870-020-02658-z)
Supplement: Supplementary file 10 — Additional file 10: Table S3. Statistics of sequence. [file 12870_2020_2658_MOESM10_ESM.xlsx]

## Sheet: Sheet1
Table S3. Statistics of sequence
	Contig	Transcript	Unigene
Total Length (bp)	124256333	160779312	70645803
Sequence Number	511220	223875	125535
Mean Length (bp)	243.058	718.166	562.758
N50 (bp)	246	1208	896
N50 Sequence No.	97837	39484	19802
GC%	43.15	44.43	44.11
