# Supplementary material for: Integrated metabolic profiling and transcriptome analysis of pigment accumulation in diverse petal tissues in the lily cultivar ‘Vivian’
Source: BMC Plant Biol. 2020 Sep 29;20:446. doi: 10.1186/s12870-020-02658-z (PMC7526134; doi:10.1186/s12870-020-02658-z)
Supplement: Supplementary file 11 — Additional file 11: Table S4. Summary for the annotation of unigenes. [file 12870_2020_2658_MOESM11_ESM.xlsx]

## Sheet: Sheet1
Table S4. Summary for the annotation of unigenes
Database	Number	Percentage
NR	42421	33.79
GO	15520	12.36
KEGG	6340	5.05
eggNOG	40257	32.07
Swissprot	33072	26.34
In all database	3257	2.59
